# Supplementary material for: Can an average of thresholds at 2 kHz and 4 kHz substitute for the threshold at 3 kHz in pure tone audiometry? A study based on the Korean National Health and Nutrition Examination Survey 2010–2012
Source: PLoS One. 2018 Aug 7;13(8):e0201867. doi: 10.1371/journal.pone.0201867 (PMC6080789; doi:10.1371/journal.pone.0201867)
Supplement: S1 Table — (CSV) [file pone.0201867.s001.csv]

	ID	year	psu	sex	age	age_month	wt_itvex	kstrata	H2k	H3k	H4k	side	wt	H24k
1	A901963701	2010	A901	1	55	NA	4207.31822855856	501	10	10	10	R	1402.43940951952	10
2	A901963701	2010	A901	1	55	NA	4207.31822855856	501	10	20	15	L	1402.43940951952	12.5
3	A901963702	2010	A901	2	49	NA	5658.0597023052	501	15	0	0	L	1886.0199007684	7.5
4	A901963702	2010	A901	2	49	NA	5658.0597023052	501	15	10	15	R	1886.0199007684	15
5	A901963703	2010	A901	2	23	NA	5024.3617103361	501	10	5	5	L	1674.7872367787	7.5
6	A901963703	2010	A901	2	23	NA	5024.3617103361	501	15	10	5	R	1674.7872367787	10
7	A901963801	2010	A901	1	33	NA	7459.25415896458	501	10	15	5	L	2486.41805298819	7.5
8	A901963801	2010	A901	1	33	NA	7459.25415896458	501	10	20	15	R	2486.41805298819	12.5
9	A901963802	2010	A901	2	35	NA	4267.35408541952	501	5	5	5	R	1422.45136180651	5
10	A901963802	2010	A901	2	35	NA	4267.35408541952	501	5	5	10	L	1422.45136180651	7.5
13	A901964102	2010	A901	2	47	NA	5658.0597023052	501	20	5	5	L	1886.0199007684	12.5
14	A901964102	2010	A901	2	47	NA	5658.0597023052	501	30	10	15	R	1886.0199007684	22.5
15	A901964103	2010	A901	2	21	NA	5024.3617103361	501	0	0	0	L	1674.7872367787	0
16	A901964103	2010	A901	2	21	NA	5024.3617103361	501	0	0	-5	R	1674.7872367787	-2.5
17	A901964104	2010	A901	2	16	NA	8823.01872507729	501	5	0	0	R	2941.00624169243	2.5
18	A901964104	2010	A901	2	16	NA	8823.01872507729	501	-5	0	-5	L	2941.00624169243	-5
19	A901965801	2010	A901	1	44	NA	5897.84436302906	501	20	20	30	L	1965.94812100969	25
20	A901965801	2010	A901	1	44	NA	5897.84436302906	501	10	20	20	R	1965.94812100969	15
21	A901965802	2010	A901	2	44	NA	5480.70063466212	501	0	15	10	R	1826.90021155404	5
22	A901965802	2010	A901	2	44	NA	5480.70063466212	501	10	15	15	L	1826.90021155404	12.5
23	A901965804	2010	A901	2	14	NA	8275.83204606773	501	10	5	0	R	2758.61068202258	5
24	A901965804	2010	A901	2	14	NA	8275.83204606773	501	-5	-5	-5	L	2758.61068202258	-5
25	A901966101	2010	A901	1	60	NA	3034.18315140859	501	40	30	30	L	1011.39438380286	35
26	A901966101	2010	A901	1	60	NA	3034.18315140859	501	40	20	30	R	1011.39438380286	35
27	A901966102	2010	A901	2	56	NA	3767.13619102756	501	30	35	45	L	1255.71206367585	37.5
28	A901966102	2010	A901	2	56	NA	3767.13619102756	501	60	70	90	R	1255.71206367585	75
29	A901966104	2010	A901	1	28	NA	8955.27765820244	501	10	5	10	R	2985.09255273415	10
30	A901966104	2010	A901	1	28	NA	8955.27765820244	501	10	10	0	L	2985.09255273415	5
31	A901966201	2010	A901	1	37	NA	6129.85806070102	501	-5	-5	10	L	2043.28602023367	2.5
32	A901966201	2010	A901	1	37	NA	6129.85806070102	501	5	0	15	R	2043.28602023367	10
33	A901966202	2010	A901	2	34	NA	5230.58040817435	501	-5	0	0	R	1743.52680272478	-2.5
34	A901966202	2010	A901	2	34	NA	5230.58040817435	501	-5	0	-5	L	1743.52680272478	-5
39	A901967501	2010	A901	1	33	NA	7459.25415896458	501	15	15	25	R	2486.41805298819	20
40	A901967501	2010	A901	1	33	NA	7459.25415896458	501	0	5	60	L	2486.41805298819	30
43	A901968401	2010	A901	1	61	NA	3034.18315140859	501	15	40	30	R	1011.39438380286	22.5
44	A901968401	2010	A901	1	61	NA	3034.18315140859	501	20	50	50	L	1011.39438380286	35
45	A901968402	2010	A901	2	54	NA	3730.02780622583	501	15	25	15	L	1243.34260207528	15
46	A901968402	2010	A901	2	54	NA	3730.02780622583	501	20	20	10	R	1243.34260207528	15
47	A901969101	2010	A901	1	65	NA	2434.55684970936	501	15	25	20	R	811.518949903118	17.5
48	A901969101	2010	A901	1	65	NA	2434.55684970936	501	10	25	45	L	811.518949903118	27.5
49	A901969102	2010	A901	2	59	NA	3767.13619102756	501	45	40	60	R	1255.71206367585	52.5
50	A901969102	2010	A901	2	59	NA	3767.13619102756	501	25	55	55	L	1255.71206367585	40
51	A901969801	2010	A901	1	54	NA	7385.46187638786	501	15	15	40	R	2461.82062546262	27.5
52	A901969801	2010	A901	1	54	NA	7385.46187638786	501	25	30	50	L	2461.82062546262	37.5
53	A901969802	2010	A901	2	49	NA	5658.0597023052	501	10	5	15	R	1886.0199007684	12.5
54	A901969802	2010	A901	2	49	NA	5658.0597023052	501	30	25	30	L	1886.0199007684	30
55	A901969803	2010	A901	1	18	NA	5342.59544118541	501	-5	-5	0	R	1780.8651470618	-2.5
56	A901969803	2010	A901	1	18	NA	5342.59544118541	501	-5	0	0	L	1780.8651470618	-2.5
57	A901969901	2010	A901	1	32	NA	7459.25415896458	501	0	5	-5	R	2486.41805298819	-2.5
58	A901969901	2010	A901	1	32	NA	7459.25415896458	501	0	-10	0	L	2486.41805298819	0
59	A901969902	2010	A901	2	32	NA	5230.58040817435	501	25	10	15	L	1743.52680272478	20
60	A901969902	2010	A901	2	32	NA	5230.58040817435	501	15	0	20	R	1743.52680272478	17.5
63	A901971501	2010	A901	1	39	NA	6129.85806070102	501	30	40	70	L	2043.28602023367	50
64	A901971501	2010	A901	1	39	NA	6129.85806070102	501	40	65	70	R	2043.28602023367	55
65	A901971502	2010	A901	2	37	NA	4267.35408541952	501	10	5	15	L	1422.45136180651	12.5
66	A901971502	2010	A901	2	37	NA	4267.35408541952	501	10	10	10	R	1422.45136180651	10
71	A901972401	2010	A901	1	32	NA	7459.25415896458	501	0	0	5	R	2486.41805298819	2.5
72	A901972401	2010	A901	1	32	NA	7459.25415896458	501	5	0	0	L	2486.41805298819	2.5
73	A901972402	2010	A901	2	30	NA	5230.58040817435	501	5	0	0	R	1743.52680272478	2.5
74	A901972402	2010	A901	2	30	NA	5230.58040817435	501	5	0	5	L	1743.52680272478	5
79	A901975001	2010	A901	1	37	NA	6129.85806070102	501	10	10	10	R	2043.28602023367	10
80	A901975001	2010	A901	1	37	NA	6129.85806070102	501	10	15	10	L	2043.28602023367	10
81	A901975002	2010	A901	2	36	NA	4267.35408541952	501	10	5	15	R	1422.45136180651	12.5
82	A901975002	2010	A901	2	36	NA	4267.35408541952	501	5	5	15	L	1422.45136180651	10
85	A901976101	2010	A901	1	27	NA	8955.27765820244	501	5	5	0	L	2985.09255273415	2.5
86	A901976101	2010	A901	1	27	NA	8955.27765820244	501	10	15	5	R	2985.09255273415	7.5
87	A901976102	2010	A901	2	27	NA	8093.01194264269	501	10	10	10	L	2697.67064754756	10
88	A901976102	2010	A901	2	27	NA	8093.01194264269	501	15	10	15	R	2697.67064754756	15
89	A901977501	2010	A901	1	74	NA	2174.94091468065	501	35	45	65	R	724.98030489355	50
90	A901977501	2010	A901	1	74	NA	2174.94091468065	501	40	55	70	L	724.98030489355	55
91	A901977502	2010	A901	2	73	NA	2738.99964218162	501	55	70	85	L	912.999880727208	70
92	A901977502	2010	A901	2	73	NA	2738.99964218162	501	60	60	80	R	912.999880727208	70
93	A901978801	2010	A901	1	79	NA	4878.39403398608	501	25	20	30	L	1626.13134466203	27.5
94	A901978801	2010	A901	1	79	NA	4878.39403398608	501	25	20	40	R	1626.13134466203	32.5
95	A902968402	2010	A902	1	69	NA	12169.6752413841	512	35	45	65	R	4056.55841379471	50
96	A902968402	2010	A902	1	69	NA	12169.6752413841	512	25	35	55	L	4056.55841379471	40
97	A902968601	2010	A902	1	80	NA	4064.29005072004	512	30	50	70	R	1354.76335024001	50
98	A902968601	2010	A902	1	80	NA	4064.29005072004	512	40	70	105	L	1354.76335024001	72.5
99	A902968602	2010	A902	2	71	NA	4563.83347351244	512	35	35	25	L	1521.27782450415	30
100	A902968602	2010	A902	2	71	NA	4563.83347351244	512	30	35	30	R	1521.27782450415	30
101	A902968902	2010	A902	2	69	NA	15732.2973963291	512	15	20	20	R	5244.0991321097	17.5
102	A902968902	2010	A902	2	69	NA	15732.2973963291	512	15	20	20	L	5244.0991321097	17.5
103	A902969501	2010	A902	1	69	NA	4056.55841379471	512	20	35	65	R	1352.18613793157	42.5
104	A902969501	2010	A902	1	69	NA	4056.55841379471	512	30	25	35	L	1352.18613793157	32.5
107	A902969801	2010	A902	1	49	NA	15697.0330256912	512	25	10	25	L	5232.34434189708	25
108	A902969801	2010	A902	1	49	NA	15697.0330256912	512	15	15	20	R	5232.34434189708	17.5
109	A902969802	2010	A902	2	44	NA	9132.16804761935	512	0	0	10	L	3044.05601587312	5
110	A902969802	2010	A902	2	44	NA	9132.16804761935	512	10	0	5	R	3044.05601587312	7.5
111	A902969803	2010	A902	1	18	NA	8902.05151341166	512	5	5	15	R	2967.35050447055	10
112	A902969803	2010	A902	1	18	NA	8902.05151341166	512	-5	0	0	L	2967.35050447055	-2.5
113	A902969804	2010	A902	1	16	NA	8902.05151341166	512	0	0	5	L	2967.35050447055	2.5
114	A902969804	2010	A902	1	16	NA	8902.05151341166	512	-5	0	10	R	2967.35050447055	2.5
115	A902970401	2010	A902	2	68	NA	6930.800715706	512	30	25	25	L	2310.26690523533	27.5
116	A902970401	2010	A902	2	68	NA	6930.800715706	512	40	60	65	R	2310.26690523533	52.5
117	A902971801	2010	A902	1	57	NA	14020.8121750031	512	25	45	70	L	4673.60405833437	47.5
118	A902971801	2010	A902	1	57	NA	14020.8121750031	512	30	50	50	R	4673.60405833437	40
119	A902971802	2010	A902	2	51	NA	12430.25044401	512	5	15	15	R	4143.41681466999	10
120	A902971802	2010	A902	2	51	NA	12430.25044401	512	5	10	10	L	4143.41681466999	7.5
121	A902971901	2010	A902	2	60	NA	4735.41369665929	512	15	20	35	R	1578.47123221976	25
122	A902971901	2010	A902	2	60	NA	4735.41369665929	512	20	25	35	L	1578.47123221976	27.5
123	A902971902	2010	A902	2	36	NA	7110.44029303172	512	5	5	0	R	2370.14676434391	2.5
124	A902971902	2010	A902	2	36	NA	7110.44029303172	512	10	15	0	L	2370.14676434391	5
125	A902973501	2010	A902	2	24	NA	8371.79742688904	512	0	0	0	L	2790.59914229635	0
126	A902973501	2010	A902	2	24	NA	8371.79742688904	512	0	10	5	R	2790.59914229635	2.5
127	A902974201	2010	A902	2	61	NA	4735.41369665929	512	30	15	20	L	1578.47123221976	25
128	A902974201	2010	A902	2	61	NA	4735.41369665929	512	20	15	0	R	1578.47123221976	10
129	A902974202	2010	A902	1	32	NA	12428.9150293588	512	0	-5	10	R	4142.97167645292	5
130	A902974202	2010	A902	1	32	NA	12428.9150293588	512	5	0	5	L	4142.97167645292	5
131	A902974901	2010	A902	1	64	NA	10111.3606719104	512	30	60	85	L	3370.45355730347	57.5
132	A902974901	2010	A902	1	64	NA	10111.3606719104	512	25	65	70	R	3370.45355730347	47.5
133	A902974902	2010	A902	2	59	NA	12553.9134676175	512	10	5	5	R	4184.63782253918	7.5
134	A902974902	2010	A902	2	59	NA	12553.9134676175	512	5	15	0	L	4184.63782253918	2.5
135	A902975901	2010	A902	1	39	NA	10213.8207594013	512	10	20	20	L	3404.60691980043	15
136	A902975901	2010	A902	1	39	NA	10213.8207594013	512	0	15	15	R	3404.60691980043	7.5
137	A902975902	2010	A902	2	35	NA	7110.44029303172	512	5	5	-5	L	2370.14676434391	0
138	A902975902	2010	A902	2	35	NA	7110.44029303172	512	15	10	0	R	2370.14676434391	7.5
143	A902976601	2010	A902	1	43	NA	9827.23002625856	512	5	15	25	R	3275.74334208619	15
144	A902976601	2010	A902	1	43	NA	9827.23002625856	512	-5	10	20	L	3275.74334208619	7.5
145	A902976602	2010	A902	2	39	NA	7110.44029303172	512	10	0	10	L	2370.14676434391	10
146	A902976602	2010	A902	2	39	NA	7110.44029303172	512	10	0	0	R	2370.14676434391	5
147	A902976603	2010	A902	1	12	NA	7757.9316868404	512	5	-5	5	L	2585.9772289468	5
148	A902976603	2010	A902	1	12	NA	7757.9316868404	512	5	-5	0	R	2585.9772289468	2.5
155	A902977701	2010	A902	1	70	NA	7247.95140274291	512	5	5	70	L	2415.9838009143	37.5
156	A902977701	2010	A902	1	70	NA	7247.95140274291	512	10	40	95	R	2415.9838009143	52.5
157	A903969901	2010	A903	1	37	NA	8165.51961286073	512	10	10	15	L	2721.83987095358	12.5
158	A903969901	2010	A903	1	37	NA	8165.51961286073	512	5	5	5	R	2721.83987095358	5
167	A903970302	2010	A903	2	42	NA	10951.1757241489	512	5	10	20	R	3650.39190804964	12.5
168	A903970302	2010	A903	2	42	NA	10951.1757241489	512	15	0	0	L	3650.39190804964	7.5
169	A903970303	2010	A903	1	12	NA	6202.13971209754	512	5	5	5	R	2067.37990403251	5
170	A903970303	2010	A903	1	12	NA	6202.13971209754	512	0	0	0	L	2067.37990403251	0
173	A903970701	2010	A903	2	63	NA	3785.76385134718	512	20	35	35	R	1261.92128378239	27.5
174	A903970701	2010	A903	2	63	NA	3785.76385134718	512	75	85	85	L	1261.92128378239	80
175	A903970802	2010	A903	2	34	NA	13935.2025729314	512	5	-5	-5	L	4645.06752431048	0
176	A903970802	2010	A903	2	34	NA	13935.2025729314	512	15	0	5	R	4645.06752431048	10
181	A903971501	2010	A903	1	49	NA	15869.8613251618	512	15	10	45	R	5289.95377505395	30
182	A903971501	2010	A903	1	49	NA	15869.8613251618	512	20	15	-5	L	5289.95377505395	7.5
187	A903972402	2010	A903	2	69	NA	2770.44166478225	512	40	45	40	L	923.480554927418	40
188	A903972402	2010	A903	2	69	NA	2770.44166478225	512	40	45	45	R	923.480554927418	42.5
189	A903972801	2010	A903	1	34	NA	14904.5913125204	512	10	10	10	L	4968.19710417346	10
190	A903972801	2010	A903	1	34	NA	14904.5913125204	512	10	10	5	R	4968.19710417346	7.5
191	A903972802	2010	A903	2	34	NA	10451.4019296986	512	15	20	20	R	3483.80064323286	17.5
192	A903972802	2010	A903	2	34	NA	10451.4019296986	512	20	25	35	L	3483.80064323286	27.5
199	A903973901	2010	A903	1	35	NA	8165.51961286073	512	10	10	20	L	2721.83987095358	15
200	A903973901	2010	A903	1	35	NA	8165.51961286073	512	15	20	20	R	2721.83987095358	17.5
201	A903973902	2010	A903	2	28	NA	10780.6163030808	512	10	5	0	R	3593.53876769362	5
202	A903973902	2010	A903	2	28	NA	10780.6163030808	512	5	10	5	L	3593.53876769362	5
205	A903975301	2010	A903	2	52	NA	4968.73090806441	512	25	30	30	R	1656.24363602147	27.5
206	A903975301	2010	A903	2	52	NA	4968.73090806441	512	35	35	35	L	1656.24363602147	35
207	A903975302	2010	A903	2	26	NA	10780.6163030808	512	10	5	10	L	3593.53876769362	10
208	A903975302	2010	A903	2	26	NA	10780.6163030808	512	10	10	10	R	3593.53876769362	10
209	A903975701	2010	A903	2	63	NA	3785.76385134718	512	15	15	10	R	1261.92128378239	12.5
210	A903975701	2010	A903	2	63	NA	3785.76385134718	512	10	20	10	L	1261.92128378239	10
211	A903975702	2010	A903	2	17	NA	11753.0506792872	512	5	5	0	L	3917.68355976239	2.5
212	A903975702	2010	A903	2	17	NA	11753.0506792872	512	10	10	5	R	3917.68355976239	7.5
213	A903975703	2010	A903	2	16	NA	11753.0506792872	512	-5	5	0	L	3917.68355976239	-2.5
214	A903975703	2010	A903	2	16	NA	11753.0506792872	512	0	15	0	R	3917.68355976239	0
215	A903975704	2010	A903	1	13	NA	6202.13971209754	512	0	0	-5	R	2067.37990403251	-2.5
216	A903975704	2010	A903	1	13	NA	6202.13971209754	512	5	5	5	L	2067.37990403251	5
217	A903976102	2010	A903	2	50	NA	14906.1927241932	512	0	5	10	R	4968.73090806441	5
218	A903976102	2010	A903	2	50	NA	14906.1927241932	512	5	0	10	L	4968.73090806441	7.5
219	A903976401	2010	A903	2	77	NA	12117.1692168773	512	25	30	35	R	4039.05640562575	30
220	A903976401	2010	A903	2	77	NA	12117.1692168773	512	25	25	35	L	4039.05640562575	30
221	A903977201	2010	A903	1	56	NA	5604.52447228647	512	10	35	35	R	1868.17482409549	22.5
222	A903977201	2010	A903	1	56	NA	5604.52447228647	512	15	40	35	L	1868.17482409549	25
223	A903977202	2010	A903	2	57	NA	5018.1625981459	512	10	20	20	L	1672.72086604863	15
224	A903977202	2010	A903	2	57	NA	5018.1625981459	512	15	20	15	R	1672.72086604863	15
225	A903977203	2010	A903	1	34	NA	9936.39420834692	512	10	0	5	R	3312.13140278231	7.5
226	A903977203	2010	A903	1	34	NA	9936.39420834692	512	10	5	5	L	3312.13140278231	7.5
227	A903977204	2010	A903	1	16	NA	7116.8153367634	512	15	10	20	L	2372.27177892113	17.5
228	A903977204	2010	A903	1	16	NA	7116.8153367634	512	15	15	10	R	2372.27177892113	12.5
229	A903977205	2010	A903	1	15	NA	7116.8153367634	512	5	0	10	L	2372.27177892113	7.5
230	A903977205	2010	A903	1	15	NA	7116.8153367634	512	15	15	0	R	2372.27177892113	7.5
231	A903977501	2010	A903	1	58	NA	5604.52447228647	512	-10	15	30	L	1868.17482409549	10
232	A903977501	2010	A903	1	58	NA	5604.52447228647	512	5	10	30	R	1868.17482409549	17.5
233	A903977502	2010	A903	2	56	NA	5018.1625981459	512	20	15	15	R	1672.72086604863	17.5
234	A903977502	2010	A903	2	56	NA	5018.1625981459	512	25	10	15	L	1672.72086604863	20
235	A903978201	2010	A903	1	53	NA	16105.8646105721	512	20	20	30	R	5368.62153685737	25
236	A903978201	2010	A903	1	53	NA	16105.8646105721	512	20	20	25	L	5368.62153685737	22.5
237	A903978202	2010	A903	2	50	NA	12421.827270161	512	15	15	20	R	4140.60909005368	17.5
238	A903978202	2010	A903	2	50	NA	12421.827270161	512	15	20	25	L	4140.60909005368	20
239	A903978601	2010	A903	1	54	NA	9838.09628289885	512	10	15	10	R	3279.36542763295	10
240	A903978601	2010	A903	1	54	NA	9838.09628289885	512	0	10	15	L	3279.36542763295	7.5
241	A903978602	2010	A903	2	48	NA	7537.04196939047	512	-5	-5	10	L	2512.34732313016	2.5
242	A903978602	2010	A903	2	48	NA	7537.04196939047	512	5	5	10	R	2512.34732313016	7.5
243	A903978603	2010	A903	1	27	NA	11929.2314165433	512	5	10	5	R	3976.41047218109	5
244	A903978603	2010	A903	1	27	NA	11929.2314165433	512	5	0	0	L	3976.41047218109	2.5
245	A903978604	2010	A903	2	24	NA	6692.89952256481	512	-5	-5	-5	L	2230.9665075216	-5
246	A903978604	2010	A903	2	24	NA	6692.89952256481	512	5	0	-10	R	2230.9665075216	-2.5
247	A903978801	2010	A903	1	61	NA	4041.80354365416	512	20	25	45	R	1347.26784788472	32.5
248	A903978801	2010	A903	1	61	NA	4041.80354365416	512	20	30	40	L	1347.26784788472	30
249	A903978802	2010	A903	2	56	NA	5018.1625981459	512	10	20	20	R	1672.72086604863	15
250	A903978802	2010	A903	2	56	NA	5018.1625981459	512	10	15	20	L	1672.72086604863	15
253	A903979702	2010	A903	2	70	NA	3648.59268785334	512	25	30	30	L	1216.19756261778	27.5
254	A903979702	2010	A903	2	70	NA	3648.59268785334	512	25	30	20	R	1216.19756261778	22.5
255	A904964301	2010	A904	2	34	NA	4707.52236735691	501	0	5	5	R	1569.1741224523	2.5
256	A904964301	2010	A904	2	34	NA	4707.52236735691	501	0	0	5	L	1569.1741224523	2.5
257	A904964902	2010	A904	2	27	NA	14567.4214967568	501	5	0	10	R	4855.80716558561	7.5
258	A904964902	2010	A904	2	27	NA	14567.4214967568	501	15	5	0	L	4855.80716558561	7.5
261	A904965901	2010	A904	1	81	NA	2195.27731529374	501	25	20	25	R	731.759105097912	25
262	A904965901	2010	A904	1	81	NA	2195.27731529374	501	35	30	20	L	731.759105097912	27.5
263	A904965902	2010	A904	2	77	NA	2728.90878664846	501	25	20	5	R	909.636262216154	15
264	A904965902	2010	A904	2	77	NA	2728.90878664846	501	35	60	65	L	909.636262216154	50
265	A904966101	2010	A904	1	40	NA	5308.05992672616	501	5	0	5	L	1769.35330890872	5
266	A904966101	2010	A904	1	40	NA	5308.05992672616	501	0	25	30	R	1769.35330890872	15
267	A904966102	2010	A904	2	33	NA	4707.52236735691	501	0	10	15	L	1569.1741224523	7.5
268	A904966102	2010	A904	2	33	NA	4707.52236735691	501	5	10	15	R	1569.1741224523	10
275	A904967602	2010	A904	2	39	NA	3840.61867687757	501	0	5	10	L	1280.20622562586	5
276	A904967602	2010	A904	2	39	NA	3840.61867687757	501	0	0	5	R	1280.20622562586	2.5
281	A904969301	2010	A904	1	30	NA	6713.32874306813	501	-5	0	-5	R	2237.77624768938	-5
282	A904969301	2010	A904	1	30	NA	6713.32874306813	501	5	0	0	L	2237.77624768938	2.5
283	A904969302	2010	A904	2	24	NA	4521.92553930249	501	0	10	0	L	1507.30851310083	0
284	A904969302	2010	A904	2	24	NA	4521.92553930249	501	5	10	5	R	1507.30851310083	5
285	A904971001	2010	A904	1	74	NA	1957.44682321258	501	10	15	20	L	652.482274404195	15
286	A904971001	2010	A904	1	74	NA	1957.44682321258	501	25	25	20	R	652.482274404195	22.5
287	A904971002	2010	A904	2	71	NA	2465.09967796346	501	10	15	20	L	821.699892654487	15
288	A904971002	2010	A904	2	71	NA	2465.09967796346	501	15	10	15	R	821.699892654487	15
289	A904971003	2010	A904	1	37	NA	5516.87225463092	501	0	0	5	L	1838.95741821031	2.5
290	A904971003	2010	A904	1	37	NA	5516.87225463092	501	-5	0	5	R	1838.95741821031	0
291	A904971601	2010	A904	1	75	NA	2195.27731529374	501	10	30	55	R	731.759105097912	32.5
292	A904971601	2010	A904	1	75	NA	2195.27731529374	501	15	20	35	L	731.759105097912	25
293	A904971602	2010	A904	2	72	NA	2465.09967796346	501	20	20	15	L	821.699892654487	17.5
294	A904971602	2010	A904	2	72	NA	2465.09967796346	501	20	20	20	R	821.699892654487	20
295	A904974701	2010	A904	1	53	NA	9970.3735331236	501	15	5	5	R	3323.45784437453	10
296	A904974701	2010	A904	1	53	NA	9970.3735331236	501	15	30	25	L	3323.45784437453	20
297	A904974702	2010	A904	2	52	NA	5035.53753840488	501	20	10	5	L	1678.51251280163	12.5
298	A904974702	2010	A904	2	52	NA	5035.53753840488	501	20	10	10	R	1678.51251280163	15
299	A904977401	2010	A904	1	69	NA	3286.65174710763	501	45	50	65	R	1095.55058236921	55
300	A904977401	2010	A904	1	69	NA	3286.65174710763	501	65	70	60	L	1095.55058236921	62.5
301	A904977402	2010	A904	2	65	NA	2807.69139224858	501	5	25	10	L	935.897130749528	7.5
302	A904977402	2010	A904	2	65	NA	2807.69139224858	501	10	15	5	R	935.897130749528	7.5
303	A904977701	2010	A904	1	65	NA	2191.10116473842	501	15	25	35	R	730.367054912807	25
304	A904977701	2010	A904	1	65	NA	2191.10116473842	501	20	45	60	L	730.367054912807	40
305	A904977702	2010	A904	2	66	NA	1871.79426149906	501	50	60	60	R	623.931420499685	55
306	A904977702	2010	A904	2	66	NA	1871.79426149906	501	50	60	65	L	623.931420499685	57.5
307	A905968801	2010	A905	1	60	NA	5633.47237435009	512	20	-10	20	L	1877.82412478336	20
308	A905968801	2010	A905	1	60	NA	5633.47237435009	512	60	60	60	R	1877.82412478336	60
309	A905968802	2010	A905	2	56	NA	6994.32321767263	512	20	20	20	R	2331.44107255754	20
310	A905968802	2010	A905	2	56	NA	6994.32321767263	512	35	35	35	L	2331.44107255754	35
311	A905969901	2010	A905	2	25	NA	10017.3603963222	512	-5	0	0	L	3339.12013210741	-2.5
312	A905969901	2010	A905	2	25	NA	10017.3603963222	512	0	-5	0	R	3339.12013210741	0
313	A905969902	2010	A905	1	27	NA	11084.6548092518	512	0	-5	0	L	3694.88493641727	0
314	A905969902	2010	A905	1	27	NA	11084.6548092518	512	5	0	5	R	3694.88493641727	5
315	A905970301	2010	A905	2	33	NA	6474.30269496367	512	15	0	0	L	2158.10089832122	7.5
316	A905970301	2010	A905	2	33	NA	6474.30269496367	512	10	10	0	R	2158.10089832122	5
317	A905970302	2010	A905	1	35	NA	7587.40970698382	512	0	-5	0	R	2529.13656899461	0
318	A905970302	2010	A905	1	35	NA	7587.40970698382	512	0	0	-5	L	2529.13656899461	-2.5
321	A905970501	2010	A905	1	62	NA	7511.29649913345	512	25	60	85	L	2503.76549971115	55
322	A905970501	2010	A905	1	62	NA	7511.29649913345	512	30	60	75	R	2503.76549971115	52.5
323	A905970502	2010	A905	2	55	NA	9325.76429023017	512	0	15	20	R	3108.58809674339	10
324	A905970502	2010	A905	2	55	NA	9325.76429023017	512	5	20	25	L	3108.58809674339	15
325	A905971001	2010	A905	1	66	NA	3013.44339310464	512	45	75	95	R	1004.48113103488	70
326	A905971001	2010	A905	1	66	NA	3013.44339310464	512	45	65	85	L	1004.48113103488	65
327	A905971002	2010	A905	2	58	NA	4662.88214511509	512	30	20	25	R	1554.2940483717	27.5
328	A905971002	2010	A905	2	58	NA	4662.88214511509	512	35	25	25	L	1554.2940483717	30
329	A905971003	2010	A905	2	30	NA	6474.30269496367	512	15	-5	0	R	2158.10089832122	7.5
330	A905971003	2010	A905	2	30	NA	6474.30269496367	512	15	-5	-5	L	2158.10089832122	5
331	A905971201	2010	A905	1	42	NA	7300.22801950636	512	-5	0	5	R	2433.40933983545	0
332	A905971201	2010	A905	1	42	NA	7300.22801950636	512	-5	0	0	L	2433.40933983545	-2.5
333	A905971202	2010	A905	2	36	NA	5282.04136053785	512	15	10	10	R	1760.68045351262	12.5
334	A905971202	2010	A905	2	36	NA	5282.04136053785	512	25	5	5	L	1760.68045351262	15
339	A905971301	2010	A905	1	36	NA	7587.40970698382	512	10	0	10	R	2529.13656899461	10
340	A905971301	2010	A905	1	36	NA	7587.40970698382	512	25	25	35	L	2529.13656899461	30
341	A905971302	2010	A905	2	32	NA	6474.30269496367	512	10	-5	5	L	2158.10089832122	7.5
342	A905971302	2010	A905	2	32	NA	6474.30269496367	512	5	0	5	R	2158.10089832122	5
347	A905972401	2010	A905	2	58	NA	9325.76429023017	512	45	70	75	L	3108.58809674339	60
348	A905972401	2010	A905	2	58	NA	9325.76429023017	512	20	35	20	R	3108.58809674339	20
349	A905972501	2010	A905	1	27	NA	11084.6548092518	512	-5	5	25	R	3694.88493641727	10
350	A905972501	2010	A905	1	27	NA	11084.6548092518	512	5	10	10	L	3694.88493641727	7.5
351	A905972801	2010	A905	1	52	NA	9141.56976826568	512	110	110	110	R	3047.18992275523	110
352	A905972801	2010	A905	1	52	NA	9141.56976826568	512	110	110	110	L	3047.18992275523	110
353	A905972802	2010	A905	2	49	NA	7003.42759699315	512	10	10	5	R	2334.47586566438	7.5
354	A905972802	2010	A905	2	49	NA	7003.42759699315	512	20	15	20	L	2334.47586566438	20
355	A905972803	2010	A905	1	24	NA	9872.44113459673	512	-5	0	-5	R	3290.81371153224	-5
356	A905972803	2010	A905	1	24	NA	9872.44113459673	512	-5	-5	-5	L	3290.81371153224	-5
357	A905972804	2010	A905	2	20	NA	6219.04951711757	512	0	-5	15	L	2073.01650570586	7.5
358	A905972804	2010	A905	2	20	NA	6219.04951711757	512	5	10	15	R	2073.01650570586	10
359	A905973901	2010	A905	1	33	NA	9232.90830752365	512	5	-5	-5	L	3077.63610250788	0
360	A905973901	2010	A905	1	33	NA	9232.90830752365	512	15	-10	5	R	3077.63610250788	10
361	A905977501	2010	A905	1	71	NA	2692.09623530451	512	45	45	55	R	897.36541176817	50
362	A905977501	2010	A905	1	71	NA	2692.09623530451	512	55	55	60	L	897.36541176817	57.5
363	A905977502	2010	A905	2	68	NA	2574.2974086908	512	20	25	25	L	858.099136230266	22.5
364	A905977502	2010	A905	2	68	NA	2574.2974086908	512	40	30	15	R	858.099136230266	27.5
365	A905977702	2010	A905	2	52	NA	9233.90032983598	512	25	25	20	R	3077.96677661199	22.5
366	A905977702	2010	A905	2	52	NA	9233.90032983598	512	25	25	35	L	3077.96677661199	30
367	A905979001	2010	A905	1	56	NA	5207.73023642972	512	15	15	25	R	1735.91007880991	20
368	A905979001	2010	A905	1	56	NA	5207.73023642972	512	15	10	25	L	1735.91007880991	20
369	A905979002	2010	A905	2	54	NA	4616.95016491799	512	15	30	30	L	1538.983388306	22.5
370	A905979002	2010	A905	2	54	NA	4616.95016491799	512	25	30	20	R	1538.983388306	22.5
371	A905979003	2010	A905	2	25	NA	10017.3603963222	512	10	0	0	L	3339.12013210741	5
372	A905979003	2010	A905	2	25	NA	10017.3603963222	512	0	5	10	R	3339.12013210741	5
373	A905979004	2010	A905	1	24	NA	9872.44113459673	512	5	0	0	L	3290.81371153224	2.5
374	A905979004	2010	A905	1	24	NA	9872.44113459673	512	10	5	5	R	3290.81371153224	7.5
377	A906962901	2010	A906	1	30	NA	15768.7201578041	512	0	-5	5	L	5256.24005260137	2.5
378	A906962901	2010	A906	1	30	NA	15768.7201578041	512	0	-5	0	R	5256.24005260137	0
379	A906962902	2010	A906	2	30	NA	11952.5588214714	512	0	0	5	L	3984.1862738238	2.5
380	A906962902	2010	A906	2	30	NA	11952.5588214714	512	10	0	5	R	3984.1862738238	7.5
383	A906963002	2010	A906	2	46	NA	15739.820387377	512	20	20	20	L	5246.60679579233	20
384	A906963002	2010	A906	2	46	NA	15739.820387377	512	15	15	25	R	5246.60679579233	20
385	A906963003	2010	A906	1	19	NA	15994.9657569052	512	5	5	50	L	5331.65525230173	27.5
386	A906963003	2010	A906	1	19	NA	15994.9657569052	512	10	0	-5	R	5331.65525230173	2.5
387	A906963004	2010	A906	1	17	NA	12208.5277898217	512	25	35	55	R	4069.5092632739	40
388	A906963004	2010	A906	1	17	NA	12208.5277898217	512	15	15	30	L	4069.5092632739	22.5
391	A906963301	2010	A906	1	71	NA	9940.04763804742	512	40	65	70	R	3313.34921268247	55
392	A906963301	2010	A906	1	71	NA	9940.04763804742	512	65	55	35	L	3313.34921268247	50
393	A906963501	2010	A906	1	77	NA	5573.88349813035	512	55	60	60	R	1857.96116604345	57.5
394	A906963501	2010	A906	1	77	NA	5573.88349813035	512	60	70	65	L	1857.96116604345	62.5
395	A906963502	2010	A906	2	76	NA	6928.79188785656	512	20	10	5	L	2309.59729595219	12.5
396	A906963502	2010	A906	2	76	NA	6928.79188785656	512	25	15	25	R	2309.59729595219	25
397	A906965803	2010	A906	2	26	NA	16883.3586143161	512	0	0	10	R	5627.78620477204	5
398	A906965803	2010	A906	2	26	NA	16883.3586143161	512	0	5	0	L	5627.78620477204	0
399	A906965804	2010	A906	2	23	NA	11481.3221854478	512	-5	5	-5	R	3827.10739514927	-5
400	A906965804	2010	A906	2	23	NA	11481.3221854478	512	0	0	-5	L	3827.10739514927	-2.5
401	A906966301	2010	A906	2	27	NA	16883.3586143161	512	5	5	15	R	5627.78620477204	10
402	A906966301	2010	A906	2	27	NA	16883.3586143161	512	15	10	15	L	5627.78620477204	15
403	A906966901	2010	A906	1	66	NA	5563.28011034702	512	15	25	25	L	1854.42670344901	20
404	A906966901	2010	A906	1	66	NA	5563.28011034702	512	60	70	75	R	1854.42670344901	67.5
405	A906966902	2010	A906	2	63	NA	6494.28164113274	512	35	25	25	L	2164.76054704425	30
406	A906966902	2010	A906	2	63	NA	6494.28164113274	512	30	30	20	R	2164.76054704425	25
407	A906966903	2010	A906	2	34	NA	11952.5588214714	512	10	10	10	R	3984.1862738238	10
408	A906966903	2010	A906	2	34	NA	11952.5588214714	512	10	10	5	L	3984.1862738238	7.5
411	A906967201	2010	A906	1	62	NA	6933.50446073857	512	80	105	105	R	2311.16815357952	92.5
412	A906967201	2010	A906	1	62	NA	6933.50446073857	512	95	110	110	L	2311.16815357952	102.5
413	A906967202	2010	A906	2	57	NA	8608.39780636631	512	5	20	15	L	2869.46593545544	10
414	A906967202	2010	A906	2	57	NA	8608.39780636631	512	35	45	50	R	2869.46593545544	42.5
415	A906967401	2010	A906	1	43	NA	13477.3440360117	512	20	20	30	R	4492.44801200391	25
416	A906967401	2010	A906	1	43	NA	13477.3440360117	512	20	20	35	L	4492.44801200391	27.5
417	A906967402	2010	A906	2	38	NA	9751.46097330064	512	5	0	-10	R	3250.48699110021	-2.5
418	A906967402	2010	A906	2	38	NA	9751.46097330064	512	0	0	10	L	3250.48699110021	5
419	A906967403	2010	A906	2	13	NA	9455.67810913054	512	-10	5	5	R	3151.89270304351	-2.5
420	A906967403	2010	A906	2	13	NA	9455.67810913054	512	10	5	10	L	3151.89270304351	10
425	A906967701	2010	A906	2	52	NA	8523.60030446398	512	0	0	0	L	2841.20010148799	0
426	A906967701	2010	A906	2	52	NA	8523.60030446398	512	10	5	0	R	2841.20010148799	5
427	A906967702	2010	A906	1	29	NA	15988.670628633	512	20	10	5	L	5329.55687621102	12.5
428	A906967702	2010	A906	1	29	NA	15988.670628633	512	15	10	5	R	5329.55687621102	10
429	A906967901	2010	A906	1	67	NA	15690.3504555306	512	45	70	70	R	5230.11681851019	57.5
430	A906967901	2010	A906	1	67	NA	15690.3504555306	512	60	95	95	L	5230.11681851019	77.5
431	A906968001	2010	A906	1	61	NA	6933.50446073857	512	25	30	35	L	2311.16815357952	30
432	A906968001	2010	A906	1	61	NA	6933.50446073857	512	25	35	50	R	2311.16815357952	37.5
433	A906968002	2010	A906	1	31	NA	15768.7201578041	512	15	10	20	L	5256.24005260137	17.5
434	A906968002	2010	A906	1	31	NA	15768.7201578041	512	20	20	40	R	5256.24005260137	30
435	A906968801	2010	A906	1	78	NA	5573.88349813035	512	50	55	60	L	1857.96116604345	55
436	A906968801	2010	A906	1	78	NA	5573.88349813035	512	45	55	65	R	1857.96116604345	55
437	A906968802	2010	A906	2	69	NA	4752.5490621984	512	20	15	10	R	1584.1830207328	15
438	A906968802	2010	A906	2	69	NA	4752.5490621984	512	50	40	40	L	1584.1830207328	45
439	A906968803	2010	A906	1	34	NA	15768.7201578041	512	0	-5	0	R	5256.24005260137	0
440	A906968803	2010	A906	1	34	NA	15768.7201578041	512	0	-5	0	L	5256.24005260137	0
441	A906969302	2010	A906	2	69	NA	9505.09812439679	512	35	55	50	L	3168.3660414656	42.5
442	A906969302	2010	A906	2	69	NA	9505.09812439679	512	110	110	110	R	3168.3660414656	110
443	A906972401	2010	A906	1	69	NA	5563.28011034702	512	55	65	65	L	1854.42670344901	60
444	A906972401	2010	A906	1	69	NA	5563.28011034702	512	70	60	70	R	1854.42670344901	70
445	A906972402	2010	A906	2	64	NA	6494.28164113274	512	0	20	15	L	2164.76054704425	7.5
446	A906972402	2010	A906	2	64	NA	6494.28164113274	512	10	15	5	R	2164.76054704425	7.5
447	A906972501	2010	A906	1	70	NA	4970.02381902371	512	55	65	70	R	1656.67460634124	62.5
448	A906972501	2010	A906	1	70	NA	4970.02381902371	512	70	70	80	L	1656.67460634124	75
449	A906972502	2010	A906	2	65	NA	4752.5490621984	512	5	10	10	L	1584.1830207328	7.5
450	A906972502	2010	A906	2	65	NA	4752.5490621984	512	15	10	20	R	1584.1830207328	17.5
453	A906973702	2010	A906	2	55	NA	11477.8637418217	512	10	10	10	L	3825.95458060725	10
454	A906973702	2010	A906	2	55	NA	11477.8637418217	512	5	15	20	R	3825.95458060725	12.5
455	A906973704	2010	A906	2	26	NA	16883.3586143161	512	0	-10	-5	L	5627.78620477204	-2.5
456	A906973704	2010	A906	2	26	NA	16883.3586143161	512	0	-5	0	R	5627.78620477204	0
457	A906974701	2010	A906	2	24	NA	11481.3221854478	512	20	0	5	L	3827.10739514927	12.5
458	A906974701	2010	A906	2	24	NA	11481.3221854478	512	10	15	0	R	3827.10739514927	5
459	A906978601	2010	A906	2	23	NA	11481.3221854478	512	10	15	15	L	3827.10739514927	12.5
460	A906978601	2010	A906	2	23	NA	11481.3221854478	512	15	0	15	R	3827.10739514927	15
461	A907970801	2010	A907	1	27	NA	11297.8212478913	512	5	5	10	L	3765.94041596375	7.5
462	A907970801	2010	A907	1	27	NA	11297.8212478913	512	0	5	5	R	3765.94041596375	2.5
463	A907970802	2010	A907	2	26	NA	10210.0019424054	512	5	-5	-5	L	3403.33398080179	0
464	A907970802	2010	A907	2	26	NA	10210.0019424054	512	5	5	5	R	3403.33398080179	5
465	A907970803	2010	A907	2	26	NA	10210.0019424054	512	-5	0	-10	L	3403.33398080179	-7.5
466	A907970803	2010	A907	2	26	NA	10210.0019424054	512	55	50	50	R	3403.33398080179	52.5
469	A907971304	2010	A907	1	34	NA	12547.285648686	512	5	-5	0	L	4182.428549562	2.5
470	A907971304	2010	A907	1	34	NA	12547.285648686	512	5	0	5	R	4182.428549562	5
471	A907971305	2010	A907	2	29	NA	13613.3359232071	512	5	10	-5	R	4537.77864106905	0
472	A907971305	2010	A907	2	29	NA	13613.3359232071	512	5	10	15	L	4537.77864106905	10
477	A907971402	2010	A907	2	73	NA	3455.47391565942	512	10	25	30	R	1151.82463855314	20
478	A907971402	2010	A907	2	73	NA	3455.47391565942	512	20	30	25	L	1151.82463855314	22.5
479	A907971403	2010	A907	1	37	NA	7733.32143211812	512	5	5	30	R	2577.77381070604	17.5
480	A907971403	2010	A907	1	37	NA	7733.32143211812	512	10	25	60	L	2577.77381070604	35
483	A907971406	2010	A907	1	44	NA	7440.61701988148	512	10	30	10	R	2480.20567329383	10
484	A907971406	2010	A907	1	44	NA	7440.61701988148	512	5	25	25	L	2480.20567329383	15
485	A907971407	2010	A907	2	40	NA	6914.35580748322	512	10	20	15	L	2304.78526916107	12.5
486	A907971407	2010	A907	2	40	NA	6914.35580748322	512	5	5	10	R	2304.78526916107	7.5
489	A907971602	2010	A907	2	69	NA	3935.70469213305	512	20	30	35	R	1311.90156404435	27.5
490	A907971602	2010	A907	2	69	NA	3935.70469213305	512	10	30	35	L	1311.90156404435	22.5
491	A907972101	2010	A907	2	45	NA	7138.10889693533	512	5	5	0	L	2379.36963231178	2.5
492	A907972101	2010	A907	2	45	NA	7138.10889693533	512	5	5	0	R	2379.36963231178	2.5
493	A907972102	2010	A907	2	21	NA	6338.64662321599	512	0	5	0	L	2112.88220773866	0
494	A907972102	2010	A907	2	21	NA	6338.64662321599	512	5	5	0	R	2112.88220773866	2.5
495	A907972201	2010	A907	1	73	NA	2743.86731675267	512	50	40	55	R	914.622438917558	52.5
496	A907972201	2010	A907	1	73	NA	2743.86731675267	512	45	70	55	L	914.622438917558	50
497	A907972202	2010	A907	2	67	NA	2623.8031280887	512	10	15	15	R	874.601042696233	12.5
498	A907972202	2010	A907	2	67	NA	2623.8031280887	512	15	20	20	L	874.601042696233	17.5
499	A907973101	2010	A907	1	43	NA	7440.61701988148	512	25	20	25	R	2480.20567329383	25
500	A907973101	2010	A907	1	43	NA	7440.61701988148	512	5	-5	10	L	2480.20567329383	7.5
501	A907973102	2010	A907	2	40	NA	6914.35580748322	512	0	10	5	R	2304.78526916107	2.5
502	A907973102	2010	A907	2	40	NA	6914.35580748322	512	5	-5	10	L	2304.78526916107	7.5
503	A907973103	2010	A907	2	14	NA	5220.32228941582	512	-10	-5	-10	R	1740.10742980527	-10
504	A907973103	2010	A907	2	14	NA	5220.32228941582	512	-10	-10	-10	L	1740.10742980527	-10
509	A907973301	2010	A907	2	42	NA	6914.35580748322	512	0	5	0	R	2304.78526916107	0
510	A907973301	2010	A907	2	42	NA	6914.35580748322	512	5	5	15	L	2304.78526916107	10
511	A907973302	2010	A907	2	13	NA	10440.6445788316	512	-5	-5	0	L	3480.21485961055	-2.5
512	A907973302	2010	A907	2	13	NA	10440.6445788316	512	0	5	0	R	3480.21485961055	0
513	A907973304	2010	A907	2	67	NA	2623.8031280887	512	25	20	20	R	874.601042696233	22.5
514	A907973304	2010	A907	2	67	NA	2623.8031280887	512	20	20	30	L	874.601042696233	25
515	A907973401	2010	A907	1	63	NA	3827.87225436609	512	40	55	55	L	1275.95741812203	47.5
516	A907973401	2010	A907	1	63	NA	3827.87225436609	512	50	40	55	R	1275.95741812203	52.5
517	A907973402	2010	A907	2	60	NA	3585.38465604204	512	20	25	30	R	1195.12821868068	25
518	A907973402	2010	A907	2	60	NA	3585.38465604204	512	25	25	25	L	1195.12821868068	25
519	A907973601	2010	A907	1	45	NA	11884.8964337377	512	65	70	75	R	3961.63214457922	70
520	A907973601	2010	A907	1	45	NA	11884.8964337377	512	110	110	110	L	3961.63214457922	110
521	A907973602	2010	A907	2	45	NA	7138.10889693533	512	10	10	15	R	2379.36963231178	12.5
522	A907973602	2010	A907	2	45	NA	7138.10889693533	512	10	5	0	L	2379.36963231178	5
523	A907973603	2010	A907	1	23	NA	10062.2957718005	512	0	5	0	L	3354.09859060017	0
524	A907973603	2010	A907	1	23	NA	10062.2957718005	512	5	5	0	R	3354.09859060017	2.5
525	A907973604	2010	A907	1	21	NA	10062.2957718005	512	0	-5	20	L	3354.09859060017	10
526	A907973604	2010	A907	1	21	NA	10062.2957718005	512	15	5	5	R	3354.09859060017	10
533	A907973801	2010	A907	1	71	NA	4115.80097512901	512	35	35	40	R	1371.93365837634	37.5
534	A907973801	2010	A907	1	71	NA	4115.80097512901	512	35	55	55	L	1371.93365837634	45
535	A907973802	2010	A907	2	51	NA	7058.60650213423	512	20	15	10	L	2352.86883404474	15
536	A907973802	2010	A907	2	51	NA	7058.60650213423	512	15	25	10	R	2352.86883404474	12.5
537	A907975501	2010	A907	1	60	NA	7655.74450873217	512	10	20	20	L	2551.91483624406	15
538	A907975501	2010	A907	1	60	NA	7655.74450873217	512	25	20	25	R	2551.91483624406	25
539	A907976401	2010	A907	1	36	NA	7733.32143211812	512	20	15	15	L	2577.77381070604	17.5
540	A907976401	2010	A907	1	36	NA	7733.32143211812	512	45	45	65	R	2577.77381070604	55
541	A907976402	2010	A907	2	74	NA	3455.47391565942	512	30	35	55	R	1151.82463855314	42.5
542	A907976402	2010	A907	2	74	NA	3455.47391565942	512	90	90	105	L	1151.82463855314	97.5
543	A907976801	2010	A907	2	62	NA	3585.38465604204	512	25	30	35	L	1195.12821868068	30
544	A907976801	2010	A907	2	62	NA	3585.38465604204	512	40	40	55	R	1195.12821868068	47.5
545	A907978101	2010	A907	1	58	NA	5307.8788948226	512	5	25	40	L	1769.29296494087	22.5
546	A907978101	2010	A907	1	58	NA	5307.8788948226	512	10	25	35	R	1769.29296494087	22.5
547	A907978102	2010	A907	2	55	NA	4752.55295559807	512	20	15	10	R	1584.18431853269	15
548	A907978102	2010	A907	2	55	NA	4752.55295559807	512	30	20	20	L	1584.18431853269	25
549	A907978103	2010	A907	1	28	NA	11297.8212478913	512	5	0	5	L	3765.94041596375	5
550	A907978103	2010	A907	1	28	NA	11297.8212478913	512	0	5	5	R	3765.94041596375	2.5
551	A907978201	2010	A907	1	61	NA	3827.87225436609	512	5	25	40	L	1275.95741812203	22.5
552	A907978201	2010	A907	1	61	NA	3827.87225436609	512	10	25	35	R	1275.95741812203	22.5
553	A907979201	2010	A907	1	45	NA	11884.8964337377	512	10	10	10	L	3961.63214457922	10
554	A907979201	2010	A907	1	45	NA	11884.8964337377	512	15	15	10	R	3961.63214457922	12.5
555	A907979202	2010	A907	2	41	NA	6914.35580748322	512	5	0	-10	L	2304.78526916107	-2.5
556	A907979202	2010	A907	2	41	NA	6914.35580748322	512	5	0	-10	R	2304.78526916107	-2.5
557	A907979203	2010	A907	1	16	NA	6740.1247172974	512	0	-10	-10	L	2246.70823909913	-5
558	A907979203	2010	A907	1	16	NA	6740.1247172974	512	0	-5	-10	R	2246.70823909913	-5
561	A908972101	2010	A908	2	69	NA	2128.7459341097	512	30	25	30	L	709.581978036566	30
562	A908972101	2010	A908	2	69	NA	2128.7459341097	512	40	25	30	R	709.581978036566	35
563	A908974501	2010	A908	1	65	NA	7475.65764827881	512	30	25	25	R	2491.8858827596	27.5
564	A908974501	2010	A908	1	65	NA	7475.65764827881	512	35	30	35	L	2491.8858827596	35
565	A908974701	2010	A908	2	39	NA	8735.68378858183	512	20	10	5	L	2911.89459619394	12.5
566	A908974701	2010	A908	2	39	NA	8735.68378858183	512	10	5	5	R	2911.89459619394	7.5
569	A908974901	2010	A908	2	51	NA	5726.79395456173	512	45	25	15	R	1908.93131818724	30
570	A908974901	2010	A908	2	51	NA	5726.79395456173	512	40	30	40	L	1908.93131818724	40
571	A908974902	2010	A908	1	56	NA	6459.58846634071	512	10	20	20	R	2153.1961554469	15
572	A908974902	2010	A908	1	56	NA	6459.58846634071	512	40	10	25	L	2153.1961554469	32.5
573	A908975301	2010	A908	2	25	NA	16567.1729631483	512	-5	0	-10	R	5522.39098771611	-7.5
574	A908975301	2010	A908	2	25	NA	16567.1729631483	512	0	-5	5	L	5522.39098771611	2.5
575	A908975501	2010	A908	1	26	NA	9166.15686149668	512	0	5	10	R	3055.38562049889	5
576	A908975501	2010	A908	1	26	NA	9166.15686149668	512	5	10	10	L	3055.38562049889	7.5
577	A908975502	2010	A908	2	53	NA	3817.86263637449	512	10	10	15	L	1272.6208787915	12.5
578	A908975502	2010	A908	2	53	NA	3817.86263637449	512	50	25	45	R	1272.6208787915	47.5
583	A908975901	2010	A908	1	68	NA	2491.8858827596	512	20	35	45	R	830.628627586535	32.5
584	A908975901	2010	A908	1	68	NA	2491.8858827596	512	15	30	45	L	830.628627586535	30
585	A908975902	2010	A908	2	62	NA	2908.89698509071	512	10	5	10	L	969.632328363569	10
586	A908975902	2010	A908	2	62	NA	2908.89698509071	512	10	5	15	R	969.632328363569	12.5
587	A908976401	2010	A908	2	68	NA	2128.7459341097	512	45	60	60	L	709.581978036566	52.5
588	A908976401	2010	A908	2	68	NA	2128.7459341097	512	55	70	75	R	709.581978036566	65
589	A908976801	2010	A908	1	45	NA	9642.4631443532	512	0	10	15	L	3214.15438145107	7.5
590	A908976801	2010	A908	1	45	NA	9642.4631443532	512	5	15	20	R	3214.15438145107	12.5
591	A908976802	2010	A908	2	42	NA	5609.76037210903	512	0	15	5	L	1869.92012403634	2.5
592	A908976802	2010	A908	2	42	NA	5609.76037210903	512	10	5	5	R	1869.92012403634	7.5
593	A908976803	2010	A908	1	16	NA	5468.40307252431	512	-5	-5	5	L	1822.80102417477	0
594	A908976803	2010	A908	1	16	NA	5468.40307252431	512	0	0	-5	R	1822.80102417477	-2.5
595	A908976804	2010	A908	1	15	NA	5468.40307252431	512	5	0	0	R	1822.80102417477	2.5
596	A908976804	2010	A908	1	15	NA	5468.40307252431	512	5	5	10	L	1822.80102417477	7.5
597	A908977201	2010	A908	1	59	NA	8612.78462178762	512	15	25	45	R	2870.92820726254	30
598	A908977201	2010	A908	1	59	NA	8612.78462178762	512	35	40	45	L	2870.92820726254	40
599	A908977401	2010	A908	1	52	NA	7559.37500068123	512	10	25	10	R	2519.79166689374	10
600	A908977401	2010	A908	1	52	NA	7559.37500068123	512	15	15	30	L	2519.79166689374	22.5
601	A908977404	2010	A908	1	20	NA	8163.74939976268	512	5	-5	5	L	2721.24979992089	5
602	A908977404	2010	A908	1	20	NA	8163.74939976268	512	5	10	15	R	2721.24979992089	10
603	A908977701	2010	A908	2	53	NA	3817.86263637449	512	10	20	10	L	1272.6208787915	10
604	A908977701	2010	A908	2	53	NA	3817.86263637449	512	15	5	15	R	1272.6208787915	15
605	A908977702	2010	A908	2	24	NA	5142.67556223184	512	0	0	5	L	1714.22518741061	2.5
606	A908977702	2010	A908	2	24	NA	5142.67556223184	512	0	-5	0	R	1714.22518741061	0
607	A908978101	2010	A908	1	37	NA	6274.20418077508	512	0	0	15	R	2091.40139359169	7.5
608	A908978101	2010	A908	1	37	NA	6274.20418077508	512	10	15	5	L	2091.40139359169	7.5
609	A908978102	2010	A908	1	62	NA	3105.63220637249	512	25	35	50	L	1035.2107354575	37.5
610	A908978102	2010	A908	1	62	NA	3105.63220637249	512	25	45	65	R	1035.2107354575	45
611	A908978103	2010	A908	2	62	NA	2908.89698509071	512	30	20	15	R	969.632328363569	22.5
612	A908978103	2010	A908	2	62	NA	2908.89698509071	512	20	25	40	L	969.632328363569	30
613	A908978104	2010	A908	2	41	NA	5609.76037210903	512	5	15	15	R	1869.92012403634	10
614	A908978104	2010	A908	2	41	NA	5609.76037210903	512	20	20	25	L	1869.92012403634	22.5
615	A908978105	2010	A908	1	13	NA	4765.58660763053	512	5	10	5	R	1588.52886921018	5
616	A908978105	2010	A908	1	13	NA	4765.58660763053	512	10	10	15	L	1588.52886921018	12.5
617	A908978201	2010	A908	1	58	NA	4306.39231089381	512	15	35	65	L	1435.46410363127	40
618	A908978201	2010	A908	1	58	NA	4306.39231089381	512	10	35	65	R	1435.46410363127	37.5
619	A908978202	2010	A908	2	56	NA	3855.84485076824	512	20	25	30	L	1285.28161692275	25
620	A908978202	2010	A908	2	56	NA	3855.84485076824	512	10	15	15	R	1285.28161692275	12.5
621	A908978203	2010	A908	1	29	NA	9166.15686149668	512	0	15	10	L	3055.38562049889	5
622	A908978203	2010	A908	1	29	NA	9166.15686149668	512	-5	5	5	R	3055.38562049889	0
623	A908979201	2010	A908	2	30	NA	5353.75030545073	512	5	10	5	L	1784.58343515024	5
624	A908979201	2010	A908	2	30	NA	5353.75030545073	512	10	5	10	R	1784.58343515024	10
625	A909967801	2010	A909	1	70	NA	1683.2409987219	501	10	10	15	R	561.0803329073	12.5
626	A909967801	2010	A909	1	70	NA	1683.2409987219	501	30	40	40	L	561.0803329073	35
627	A909967802	2010	A909	2	67	NA	1609.58693986724	501	20	25	20	R	536.528979955746	20
628	A909967802	2010	A909	2	67	NA	1609.58693986724	501	15	20	15	L	536.528979955746	15
631	A909968202	2010	A909	2	46	NA	4378.91346833886	501	5	10	15	L	1459.63782277962	10
632	A909968202	2010	A909	2	46	NA	4378.91346833886	501	10	0	15	R	1459.63782277962	12.5
633	A909968203	2010	A909	2	19	NA	6828.35416369081	501	5	10	5	L	2276.1180545636	5
634	A909968203	2010	A909	2	19	NA	6828.35416369081	501	5	20	10	R	2276.1180545636	7.5
635	A909968502	2010	A909	2	66	NA	1609.58693986724	501	25	35	40	R	536.528979955746	32.5
636	A909968502	2010	A909	2	66	NA	1609.58693986724	501	20	20	15	L	536.528979955746	17.5
637	A909969302	2010	A909	2	46	NA	8757.82693667773	501	10	10	-5	L	2919.27564555924	2.5
638	A909969302	2010	A909	2	46	NA	8757.82693667773	501	0	5	15	R	2919.27564555924	7.5
639	A909969304	2010	A909	2	14	NA	6404.87275054235	501	5	20	5	R	2134.95758351412	5
640	A909969304	2010	A909	2	14	NA	6404.87275054235	501	10	5	5	L	2134.95758351412	7.5
643	A909970101	2010	A909	1	52	NA	5715.79307783584	501	40	25	50	L	1905.26435927861	45
644	A909970101	2010	A909	1	52	NA	5715.79307783584	501	40	50	45	R	1905.26435927861	42.5
645	A909970102	2010	A909	2	53	NA	2886.76151496001	501	10	5	0	L	962.253838320004	5
646	A909970102	2010	A909	2	53	NA	2886.76151496001	501	5	5	0	R	962.253838320004	2.5
647	A909970103	2010	A909	2	27	NA	6263.38371449615	501	0	0	0	L	2087.79457149872	0
648	A909970103	2010	A909	2	27	NA	6263.38371449615	501	0	5	10	R	2087.79457149872	5
649	A909970301	2010	A909	1	56	NA	4341.53129658367	501	25	40	55	R	1447.17709886122	40
650	A909970301	2010	A909	1	56	NA	4341.53129658367	501	25	35	35	L	1447.17709886122	30
651	A909970302	2010	A909	2	54	NA	3849.01535328002	501	15	15	25	R	1283.00511776001	20
652	A909970302	2010	A909	2	54	NA	3849.01535328002	501	5	15	10	L	1283.00511776001	7.5
653	A909970303	2010	A909	1	21	NA	8230.36336630915	501	-5	-5	-5	L	2743.45445543638	-5
654	A909970303	2010	A909	1	21	NA	8230.36336630915	501	-5	-5	0	R	2743.45445543638	-2.5
655	A909971501	2010	A909	1	63	NA	4696.45997609279	501	5	15	35	R	1565.4866586976	20
656	A909971501	2010	A909	1	63	NA	4696.45997609279	501	5	50	50	L	1565.4866586976	27.5
657	A909972001	2010	A909	1	46	NA	7290.85725854511	501	5	10	15	L	2430.28575284837	10
658	A909972001	2010	A909	1	46	NA	7290.85725854511	501	10	15	35	R	2430.28575284837	22.5
659	A909972002	2010	A909	2	44	NA	4241.65086403691	501	5	0	-10	R	1413.88362134564	-2.5
660	A909972002	2010	A909	2	44	NA	4241.65086403691	501	5	10	-5	L	1413.88362134564	0
661	A909972003	2010	A909	2	18	NA	6828.35416369081	501	-5	-5	5	L	2276.1180545636	0
662	A909972003	2010	A909	2	18	NA	6828.35416369081	501	-5	0	-5	R	2276.1180545636	-5
663	A909972004	2010	A909	2	15	NA	6828.35416369081	501	0	5	5	R	2276.1180545636	2.5
664	A909972004	2010	A909	2	15	NA	6828.35416369081	501	5	10	10	L	2276.1180545636	7.5
665	A909973101	2010	A909	1	50	NA	7621.05743711445	501	0	5	30	R	2540.35247903815	15
666	A909973101	2010	A909	1	50	NA	7621.05743711445	501	5	5	20	L	2540.35247903815	12.5
667	A909973102	2010	A909	2	48	NA	5838.55129111848	501	5	10	5	L	1946.18376370616	5
668	A909973102	2010	A909	2	48	NA	5838.55129111848	501	5	10	10	R	1946.18376370616	7.5
669	A909973103	2010	A909	2	22	NA	5184.63839096245	501	-5	0	5	L	1728.21279698748	0
670	A909973103	2010	A909	2	22	NA	5184.63839096245	501	0	0	5	R	1728.21279698748	2.5
671	A909973701	2010	A909	2	52	NA	2886.76151496001	501	15	25	25	L	962.253838320004	20
672	A909973701	2010	A909	2	52	NA	2886.76151496001	501	30	45	45	R	962.253838320004	37.5
673	A909973702	2010	A909	1	52	NA	5715.79307783584	501	40	85	90	R	1905.26435927861	65
674	A909973702	2010	A909	1	52	NA	5715.79307783584	501	65	70	75	L	1905.26435927861	70
675	A909973703	2010	A909	1	23	NA	6172.77252473186	501	15	-5	-5	L	2057.59084157729	5
676	A909973703	2010	A909	1	23	NA	6172.77252473186	501	-5	5	5	R	2057.59084157729	0
677	A909973704	2010	A909	2	26	NA	6263.38371449615	501	0	-5	-5	L	2087.79457149872	-2.5
678	A909973704	2010	A909	2	26	NA	6263.38371449615	501	5	5	5	R	2087.79457149872	5
679	A909974201	2010	A909	1	37	NA	4744.04998060965	501	0	0	30	L	1581.34999353655	15
680	A909974201	2010	A909	1	37	NA	4744.04998060965	501	0	5	40	R	1581.34999353655	20
681	A909974202	2010	A909	2	34	NA	4048.07658484982	501	0	10	10	R	1349.35886161661	5
682	A909974202	2010	A909	2	34	NA	4048.07658484982	501	5	10	15	L	1349.35886161661	10
687	A909974205	2010	A909	1	68	NA	1884.16424349244	501	5	20	20	R	628.054747830813	12.5
688	A909974205	2010	A909	1	68	NA	1884.16424349244	501	15	20	30	L	628.054747830813	22.5
689	A909974206	2010	A909	2	66	NA	1609.58693986724	501	20	20	25	R	536.528979955746	22.5
690	A909974206	2010	A909	2	66	NA	1609.58693986724	501	15	10	20	L	536.528979955746	17.5
691	A909975002	2010	A909	2	41	NA	8483.30172807383	501	10	-5	5	R	2827.76724269128	7.5
692	A909975002	2010	A909	2	41	NA	8483.30172807383	501	0	0	5	L	2827.76724269128	2.5
697	A909975901	2010	A909	1	40	NA	6085.98506066484	501	25	15	15	L	2028.66168688828	20
698	A909975901	2010	A909	1	40	NA	6085.98506066484	501	20	20	15	R	2028.66168688828	17.5
701	A909975904	2010	A909	2	66	NA	2146.11591982298	501	30	45	55	L	715.371973274328	42.5
702	A909975904	2010	A909	2	66	NA	2146.11591982298	501	25	45	55	R	715.371973274328	40
703	A909975905	2010	A909	2	35	NA	4403.48229180667	501	5	10	15	L	1467.82743060222	10
704	A909975905	2010	A909	2	35	NA	4403.48229180667	501	15	15	20	R	1467.82743060222	17.5
705	A909976401	2010	A909	1	57	NA	9768.44541731325	501	25	35	50	R	3256.14847243775	37.5
706	A909976401	2010	A909	1	57	NA	9768.44541731325	501	30	40	55	L	3256.14847243775	42.5
707	A909977502	2010	A909	2	54	NA	8660.28454488004	501	0	5	-5	L	2886.76151496001	-2.5
708	A909977502	2010	A909	2	54	NA	8660.28454488004	501	10	15	15	R	2886.76151496001	12.5
709	A909978202	2010	A909	2	78	NA	2346.63394018559	501	35	30	30	R	782.211313395198	32.5
710	A909978202	2010	A909	2	78	NA	2346.63394018559	501	80	85	85	L	782.211313395198	82.5
711	A909979001	2010	A909	1	57	NA	3256.14847243775	501	10	10	30	L	1085.38282414592	20
712	A909979001	2010	A909	1	57	NA	3256.14847243775	501	0	15	-5	R	1085.38282414592	-2.5
713	A909979002	2010	A909	2	56	NA	2915.48061913108	501	15	15	15	R	971.826873043692	15
714	A909979002	2010	A909	2	56	NA	2915.48061913108	501	10	5	15	L	971.826873043692	12.5
715	A909979003	2010	A909	1	27	NA	6930.71264946888	501	5	5	0	L	2310.23754982296	2.5
716	A909979003	2010	A909	1	27	NA	6930.71264946888	501	0	5	15	R	2310.23754982296	7.5
717	A910966101	2010	A910	1	46	NA	7850.52158640517	501	10	15	15	L	2616.84052880172	12.5
718	A910966101	2010	A910	1	46	NA	7850.52158640517	501	10	10	5	R	2616.84052880172	7.5
719	A910966102	2010	A910	2	47	NA	4715.049751921	501	5	0	5	L	1571.68325064033	5
720	A910966102	2010	A910	2	47	NA	4715.049751921	501	0	0	10	R	1571.68325064033	5
721	A910966103	2010	A910	2	13	NA	3448.26335252822	501	10	0	0	R	1149.42111750941	5
722	A910966103	2010	A910	2	13	NA	3448.26335252822	501	5	0	0	L	1149.42111750941	2.5
725	A910966501	2010	A910	1	70	NA	1812.45076223387	501	40	40	50	L	604.150254077958	45
726	A910966501	2010	A910	1	70	NA	1812.45076223387	501	35	40	50	R	604.150254077958	42.5
727	A910966502	2010	A910	2	63	NA	2368.31173033385	501	20	15	20	R	789.437243444617	20
728	A910966502	2010	A910	2	63	NA	2368.31173033385	501	15	15	20	L	789.437243444617	17.5
729	A910966701	2010	A910	1	54	NA	9231.82734548482	501	15	20	5	L	3077.27578182827	10
730	A910966701	2010	A910	1	54	NA	9231.82734548482	501	5	30	25	R	3077.27578182827	15
731	A910966702	2010	A910	2	50	NA	4662.53475778229	501	5	5	5	R	1554.1782525941	5
732	A910966702	2010	A910	2	50	NA	4662.53475778229	501	0	10	5	L	1554.1782525941	2.5
733	A910967301	2010	A910	2	57	NA	4708.92023878446	501	10	0	5	R	1569.64007959482	7.5
734	A910967301	2010	A910	2	57	NA	4708.92023878446	501	0	0	0	L	1569.64007959482	0
735	A910967302	2010	A910	1	27	NA	11194.0970727531	501	-5	0	0	L	3731.36569091768	-2.5
736	A910967302	2010	A910	1	27	NA	11194.0970727531	501	0	5	0	R	3731.36569091768	0
737	A910967501	2010	A910	1	56	NA	3506.0985237988	501	5	0	15	R	1168.69950793293	10
738	A910967501	2010	A910	1	56	NA	3506.0985237988	501	5	15	30	L	1168.69950793293	17.5
739	A910967502	2010	A910	2	54	NA	3108.35650518819	501	10	15	15	L	1036.11883506273	12.5
740	A910967502	2010	A910	2	54	NA	3108.35650518819	501	20	15	30	R	1036.11883506273	25
741	A910967503	2010	A910	1	28	NA	7462.73138183537	501	0	-5	-5	R	2487.57712727846	-2.5
742	A910967503	2010	A910	1	28	NA	7462.73138183537	501	15	0	5	L	2487.57712727846	10
743	A910967504	2010	A910	1	37	NA	5108.21505058419	501	20	5	10	R	1702.73835019473	15
744	A910967504	2010	A910	1	37	NA	5108.21505058419	501	0	15	35	L	1702.73835019473	17.5
745	A910968901	2010	A910	1	66	NA	3043.19606213669	501	10	15	25	R	1014.3986873789	17.5
746	A910968901	2010	A910	1	66	NA	3043.19606213669	501	15	40	55	L	1014.3986873789	35
747	A910968902	2010	A910	2	65	NA	2599.71425208202	501	10	15	20	L	866.571417360674	15
748	A910968902	2010	A910	2	65	NA	2599.71425208202	501	60	85	70	R	866.571417360674	65
749	A910969001	2010	A910	1	57	NA	4674.79803173173	501	15	15	0	L	1558.26601057724	7.5
750	A910969001	2010	A910	1	57	NA	4674.79803173173	501	30	35	30	R	1558.26601057724	30
751	A910969002	2010	A910	2	29	NA	8992.23549182521	501	0	5	5	R	2997.4118306084	2.5
752	A910969002	2010	A910	2	29	NA	8992.23549182521	501	25	5	5	L	2997.4118306084	15
753	A910969003	2010	A910	1	29	NA	9950.30850911383	501	0	5	15	L	3316.76950303794	7.5
754	A910969003	2010	A910	1	29	NA	9950.30850911383	501	5	20	25	R	3316.76950303794	15
755	A910969101	2010	A910	2	53	NA	3108.35650518819	501	5	-5	0	L	1036.11883506273	2.5
756	A910969101	2010	A910	2	53	NA	3108.35650518819	501	35	20	35	R	1036.11883506273	35
757	A910969102	2010	A910	2	25	NA	6744.17661886891	501	0	5	10	L	2248.0588729563	5
758	A910969102	2010	A910	2	25	NA	6744.17661886891	501	10	10	10	R	2248.0588729563	10
759	A910969103	2010	A910	1	22	NA	6646.60988892358	501	5	-5	-5	L	2215.53662964119	0
760	A910969103	2010	A910	1	22	NA	6646.60988892358	501	20	20	15	R	2215.53662964119	17.5
761	A910970201	2010	A910	1	57	NA	3506.0985237988	501	5	15	15	R	1168.69950793293	10
762	A910970201	2010	A910	1	57	NA	3506.0985237988	501	5	20	10	L	1168.69950793293	7.5
763	A910970202	2010	A910	2	54	NA	3108.35650518819	501	10	0	10	R	1036.11883506273	10
764	A910970202	2010	A910	2	54	NA	3108.35650518819	501	10	5	20	L	1036.11883506273	15
765	A910970501	2010	A910	1	63	NA	2528.48595950716	501	35	45	30	R	842.828653169053	32.5
766	A910970501	2010	A910	1	63	NA	2528.48595950716	501	65	70	75	L	842.828653169053	70
767	A910970502	2010	A910	2	59	NA	3139.28015918964	501	5	15	10	R	1046.42671972988	7.5
768	A910970502	2010	A910	2	59	NA	3139.28015918964	501	15	20	25	L	1046.42671972988	20
769	A910970503	2010	A910	1	29	NA	7462.73138183537	501	5	10	10	R	2487.57712727846	7.5
770	A910970503	2010	A910	1	29	NA	7462.73138183537	501	10	20	25	L	2487.57712727846	17.5
771	A910971201	2010	A910	1	66	NA	4057.59474951559	501	10	20	35	L	1352.53158317186	22.5
772	A910971201	2010	A910	1	66	NA	4057.59474951559	501	10	15	30	R	1352.53158317186	20
773	A910971401	2010	A910	1	35	NA	5108.21505058419	501	10	0	10	R	1702.73835019473	10
774	A910971401	2010	A910	1	35	NA	5108.21505058419	501	5	0	5	L	1702.73835019473	5
775	A910971402	2010	A910	1	66	NA	2028.7973747578	501	35	45	55	R	676.265791585932	45
776	A910971402	2010	A910	1	66	NA	2028.7973747578	501	75	90	90	L	676.265791585932	82.5
777	A910971403	2010	A910	2	61	NA	2368.31173033385	501	25	10	15	R	789.437243444617	20
778	A910971403	2010	A910	2	61	NA	2368.31173033385	501	30	15	30	L	789.437243444617	30
779	A910972201	2010	A910	1	68	NA	2028.7973747578	501	25	30	35	R	676.265791585932	30
780	A910972201	2010	A910	1	68	NA	2028.7973747578	501	45	50	50	L	676.265791585932	47.5
781	A910972202	2010	A910	2	62	NA	2368.31173033385	501	15	10	10	R	789.437243444617	12.5
782	A910972202	2010	A910	2	62	NA	2368.31173033385	501	10	0	0	L	789.437243444617	5
783	A910972501	2010	A910	1	64	NA	2528.48595950716	501	-5	5	10	L	842.828653169053	2.5
784	A910972501	2010	A910	1	64	NA	2528.48595950716	501	10	15	30	R	842.828653169053	20
785	A910972502	2010	A910	2	58	NA	3139.28015918964	501	10	5	15	R	1046.42671972988	12.5
786	A910972502	2010	A910	2	58	NA	3139.28015918964	501	5	25	20	L	1046.42671972988	12.5
787	A910973101	2010	A910	1	41	NA	4914.87030252422	501	0	0	10	L	1638.29010084141	5
788	A910973101	2010	A910	1	41	NA	4914.87030252422	501	5	0	10	R	1638.29010084141	7.5
789	A910973102	2010	A910	2	34	NA	4358.81700681196	501	10	10	0	R	1452.93900227065	5
790	A910973102	2010	A910	2	34	NA	4358.81700681196	501	20	10	10	L	1452.93900227065	15
795	A910976202	2010	A910	2	54	NA	12433.4260207528	501	5	25	15	L	4144.47534025093	10
796	A910976202	2010	A910	2	54	NA	12433.4260207528	501	10	15	15	R	4144.47534025093	12.5
797	A910977401	2010	A910	1	61	NA	2528.48595950716	501	25	10	15	R	842.828653169053	20
798	A910977401	2010	A910	1	61	NA	2528.48595950716	501	30	15	30	L	842.828653169053	30
799	A910977402	2010	A910	2	58	NA	3139.28015918964	501	15	10	5	L	1046.42671972988	10
800	A910977402	2010	A910	2	58	NA	3139.28015918964	501	50	55	60	R	1046.42671972988	55
801	A910978101	2010	A910	1	82	NA	3048.9962712413	501	60	60	65	R	1016.33209041377	62.5
802	A910978101	2010	A910	1	82	NA	3048.9962712413	501	55	65	60	L	1016.33209041377	57.5
803	A910978102	2010	A910	2	74	NA	3423.74955272703	501	20	40	55	R	1141.24985090901	37.5
804	A910978102	2010	A910	2	74	NA	3423.74955272703	501	25	40	55	L	1141.24985090901	40
807	A910979001	2010	A910	1	57	NA	5843.49753966467	501	15	15	30	R	1947.83251322156	22.5
808	A910979001	2010	A910	1	57	NA	5843.49753966467	501	15	25	30	L	1947.83251322156	22.5
809	A910979002	2010	A910	2	54	NA	5180.59417531366	501	10	5	5	R	1726.86472510455	7.5
810	A910979002	2010	A910	2	54	NA	5180.59417531366	501	30	35	40	L	1726.86472510455	35
813	A911967701	2010	A911	1	53	NA	4923.64125092524	501	20	30	35	L	1641.21375030841	27.5
814	A911967701	2010	A911	1	53	NA	4923.64125092524	501	65	70	80	R	1641.21375030841	72.5
815	A911967702	2010	A911	2	46	NA	3772.0398015368	501	15	0	5	L	1257.34660051227	10
816	A911967702	2010	A911	2	46	NA	3772.0398015368	501	15	5	0	R	1257.34660051227	7.5
817	A911967703	2010	A911	2	24	NA	3349.5744735574	501	0	0	5	L	1116.52482451913	2.5
818	A911967703	2010	A911	2	24	NA	3349.5744735574	501	5	0	0	R	1116.52482451913	2.5
819	A911967704	2010	A911	1	22	NA	5317.28791113887	501	5	5	0	R	1772.42930371296	2.5
820	A911967704	2010	A911	1	22	NA	5317.28791113887	501	0	0	5	L	1772.42930371296	2.5
821	A911967901	2010	A911	1	68	NA	1623.03789980624	501	25	35	25	L	541.012633268746	25
822	A911967901	2010	A911	1	68	NA	1623.03789980624	501	30	40	40	R	541.012633268746	35
825	A911968101	2010	A911	1	32	NA	4972.83610597639	501	5	15	15	R	1657.61203532546	10
826	A911968101	2010	A911	1	32	NA	4972.83610597639	501	10	10	10	L	1657.61203532546	10
829	A911968104	2010	A911	2	63	NA	1894.64938426708	501	20	35	45	R	631.549794755694	32.5
830	A911968104	2010	A911	2	63	NA	1894.64938426708	501	30	60	70	L	631.549794755694	50
831	A911968601	2010	A911	1	47	NA	6280.41726912413	501	10	15	35	R	2093.47242304138	22.5
832	A911968601	2010	A911	1	47	NA	6280.41726912413	501	10	25	55	L	2093.47242304138	32.5
833	A911968602	2010	A911	2	44	NA	3653.80042310808	501	15	20	45	L	1217.93347436936	30
834	A911968602	2010	A911	2	44	NA	3653.80042310808	501	30	35	45	R	1217.93347436936	37.5
835	A911968603	2010	A911	1	19	NA	3561.7302941236	501	0	5	5	L	1187.24343137454	2.5
836	A911968603	2010	A911	1	19	NA	3561.7302941236	501	0	0	0	R	1187.24343137454	0
837	A911968604	2010	A911	2	13	NA	2758.61068202258	501	5	0	0	L	919.536894007526	2.5
838	A911968604	2010	A911	2	13	NA	2758.61068202258	501	5	0	-5	R	919.536894007526	0
839	A911968901	2010	A911	1	75	NA	1626.13134466203	501	45	45	60	L	542.043781554009	52.5
840	A911968901	2010	A911	1	75	NA	1626.13134466203	501	40	45	50	R	542.043781554009	45
841	A911968902	2010	A911	2	72	NA	1825.99976145442	501	15	20	40	L	608.666587151472	27.5
842	A911968902	2010	A911	2	72	NA	1825.99976145442	501	15	20	15	R	608.666587151472	15
843	A911969301	2010	A911	1	40	NA	3931.89624201937	501	0	0	10	L	1310.63208067312	5
844	A911969301	2010	A911	1	40	NA	3931.89624201937	501	15	15	15	R	1310.63208067312	15
845	A911969302	2010	A911	2	37	NA	2844.90272361301	501	5	5	5	L	948.300907871005	5
846	A911969302	2010	A911	2	37	NA	2844.90272361301	501	0	10	5	R	948.300907871005	2.5
855	A911970303	2010	A911	1	29	NA	5970.1851054683	501	5	0	10	L	1990.06170182277	7.5
856	A911970303	2010	A911	1	29	NA	5970.1851054683	501	10	5	0	R	1990.06170182277	5
857	A911970304	2010	A911	1	27	NA	5970.1851054683	501	5	-5	10	L	1990.06170182277	7.5
858	A911970304	2010	A911	1	27	NA	5970.1851054683	501	5	10	10	R	1990.06170182277	7.5
859	A911970701	2010	A911	1	34	NA	4972.83610597639	501	10	10	5	R	1657.61203532546	7.5
860	A911970701	2010	A911	1	34	NA	4972.83610597639	501	15	5	5	L	1657.61203532546	10
861	A911970702	2010	A911	2	30	NA	3487.05360544956	501	0	0	-5	R	1162.35120181652	-2.5
862	A911970702	2010	A911	2	30	NA	3487.05360544956	501	5	-5	-5	L	1162.35120181652	0
863	A911970704	2010	A911	2	67	NA	1386.51426777708	501	30	30	25	R	462.171422592359	27.5
864	A911970704	2010	A911	2	67	NA	1386.51426777708	501	40	50	55	L	462.171422592359	47.5
865	A911971502	2010	A911	2	49	NA	7544.0796030736	501	15	20	20	R	2514.69320102453	17.5
866	A911971502	2010	A911	2	49	NA	7544.0796030736	501	15	25	20	L	2514.69320102453	17.5
867	A911971503	2010	A911	2	19	NA	11764.0249667697	501	5	5	5	L	3921.3416555899	5
868	A911971503	2010	A911	2	19	NA	11764.0249667697	501	10	10	10	R	3921.3416555899	10
869	A911972001	2010	A911	1	42	NA	3931.89624201937	501	5	15	20	R	1310.63208067312	12.5
870	A911972001	2010	A911	1	42	NA	3931.89624201937	501	5	15	15	L	1310.63208067312	10
871	A911972002	2010	A911	2	41	NA	3653.80042310808	501	10	-5	5	R	1217.93347436936	7.5
872	A911972002	2010	A911	2	41	NA	3653.80042310808	501	5	5	5	L	1217.93347436936	5
877	A911972101	2010	A911	1	43	NA	3931.89624201937	501	15	25	40	R	1310.63208067312	27.5
878	A911972101	2010	A911	1	43	NA	3931.89624201937	501	10	20	45	L	1310.63208067312	27.5
879	A911972102	2010	A911	2	39	NA	2844.90272361301	501	5	5	5	L	948.300907871005	5
880	A911972102	2010	A911	2	39	NA	2844.90272361301	501	0	5	10	R	948.300907871005	5
881	A911972103	2010	A911	2	14	NA	2758.61068202258	501	10	0	-5	R	919.536894007526	2.5
882	A911972103	2010	A911	2	14	NA	2758.61068202258	501	0	-5	-5	L	919.536894007526	-2.5
887	A911972902	2010	A911	2	39	NA	2844.90272361301	501	0	5	15	L	948.300907871005	7.5
888	A911972902	2010	A911	2	39	NA	2844.90272361301	501	10	10	15	R	948.300907871005	12.5
895	A911973102	2010	A911	2	55	NA	2511.42412735171	501	15	10	10	R	837.141375783903	12.5
896	A911973102	2010	A911	2	55	NA	2511.42412735171	501	20	20	10	L	837.141375783903	15
897	A911973103	2010	A911	2	20	NA	3349.5744735574	501	10	5	10	L	1116.52482451913	10
898	A911973103	2010	A911	2	20	NA	3349.5744735574	501	10	15	15	R	1116.52482451913	12.5
899	A911973104	2010	A911	1	15	NA	3561.7302941236	501	5	0	-10	L	1187.24343137454	-2.5
900	A911973104	2010	A911	1	15	NA	3561.7302941236	501	5	0	-5	R	1187.24343137454	0
901	A911973901	2010	A911	1	55	NA	5609.75763807808	501	10	15	30	L	1869.91921269269	20
902	A911973901	2010	A911	1	55	NA	5609.75763807808	501	50	50	45	R	1869.91921269269	47.5
903	A911973904	2010	A911	1	25	NA	11940.3702109366	501	5	0	0	L	3980.12340364553	2.5
904	A911973904	2010	A911	1	25	NA	11940.3702109366	501	10	5	5	R	3980.12340364553	7.5
905	A911974901	2010	A911	1	51	NA	6564.85500123365	501	15	20	30	R	2188.28500041122	22.5
906	A911974901	2010	A911	1	51	NA	6564.85500123365	501	10	25	35	L	2188.28500041122	22.5
907	A911974902	2010	A911	2	50	NA	3315.58027220074	501	5	30	5	R	1105.19342406691	5
908	A911974902	2010	A911	2	50	NA	3315.58027220074	501	10	10	10	L	1105.19342406691	10
909	A911974903	2010	A911	1	22	NA	7089.71721485182	501	0	0	0	L	2363.23907161727	0
910	A911974903	2010	A911	1	22	NA	7089.71721485182	501	10	10	5	R	2363.23907161727	7.5
911	A911976202	2010	A911	2	45	NA	7544.0796030736	501	20	15	20	L	2514.69320102453	20
912	A911976202	2010	A911	2	45	NA	7544.0796030736	501	15	20	20	R	2514.69320102453	17.5
913	A911976203	2010	A911	1	15	NA	3561.7302941236	501	0	10	10	L	1187.24343137454	5
914	A911976203	2010	A911	1	15	NA	3561.7302941236	501	5	5	-5	R	1187.24343137454	0
915	A911977901	2010	A911	1	46	NA	6280.41726912413	501	20	55	55	L	2093.47242304138	37.5
916	A911977901	2010	A911	1	46	NA	6280.41726912413	501	10	55	55	R	2093.47242304138	32.5
917	A911977902	2010	A911	2	41	NA	3653.80042310808	501	5	10	15	L	1217.93347436936	10
918	A911977902	2010	A911	2	41	NA	3653.80042310808	501	15	15	15	R	1217.93347436936	15
923	A911978103	2010	A911	2	71	NA	3651.99952290883	501	25	30	35	L	1217.33317430294	30
924	A911978103	2010	A911	2	71	NA	3651.99952290883	501	15	20	20	R	1217.33317430294	17.5
925	A911979201	2010	A911	1	63	NA	2022.78876760573	501	5	5	5	L	674.262922535242	5
926	A911979201	2010	A911	1	63	NA	2022.78876760573	501	0	5	10	R	674.262922535242	5
931	A911979503	2010	A911	1	30	NA	4972.83610597639	501	10	5	5	L	1657.61203532546	7.5
932	A911979503	2010	A911	1	30	NA	4972.83610597639	501	10	15	0	R	1657.61203532546	5
933	A911979504	2010	A911	2	28	NA	5395.34129509512	501	10	10	5	R	1798.44709836504	7.5
934	A911979504	2010	A911	2	28	NA	5395.34129509512	501	15	10	20	L	1798.44709836504	17.5
935	A912968201	2010	A912	1	56	NA	7310.85206268019	512	5	5	25	L	2436.95068756006	15
936	A912968201	2010	A912	1	56	NA	7310.85206268019	512	10	10	25	R	2436.95068756006	17.5
937	A912968202	2010	A912	2	52	NA	6481.48773151948	512	5	10	10	L	2160.49591050649	7.5
938	A912968202	2010	A912	2	52	NA	6481.48773151948	512	10	10	30	R	2160.49591050649	20
943	A912968702	2010	A912	1	52	NA	12833.357559296	512	20	25	30	R	4277.78585309868	25
944	A912968702	2010	A912	1	52	NA	12833.357559296	512	20	30	55	L	4277.78585309868	37.5
945	A912969201	2010	A912	2	42	NA	9523.54667823161	512	5	10	10	R	3174.51555941054	7.5
946	A912969201	2010	A912	2	42	NA	9523.54667823161	512	5	0	5	L	3174.51555941054	5
951	A912969601	2010	A912	1	37	NA	15893.2873553921	512	15	15	25	R	5297.76245179738	20
952	A912969601	2010	A912	1	37	NA	15893.2873553921	512	5	0	20	L	5297.76245179738	12.5
953	A912970301	2010	A912	1	67	NA	4230.41091724305	512	25	25	35	L	1410.13697241435	30
954	A912970301	2010	A912	1	67	NA	4230.41091724305	512	20	25	30	R	1410.13697241435	25
955	A912970302	2010	A912	2	63	NA	4938.35999794469	512	20	30	35	R	1646.1199993149	27.5
956	A912970302	2010	A912	2	63	NA	4938.35999794469	512	45	50	60	L	1646.1199993149	52.5
957	A912970701	2010	A912	1	79	NA	4238.47391003662	512	55	60	80	R	1412.82463667887	67.5
958	A912970701	2010	A912	1	79	NA	4238.47391003662	512	65	65	70	L	1412.82463667887	67.5
961	A912972001	2010	A912	1	40	NA	10248.3970273839	512	30	15	20	L	3416.13234246131	25
962	A912972001	2010	A912	1	40	NA	10248.3970273839	512	25	10	20	R	3416.13234246131	22.5
963	A912972002	2010	A912	2	37	NA	7415.17344844736	512	0	0	5	L	2471.72448281579	2.5
964	A912972002	2010	A912	2	37	NA	7415.17344844736	512	5	5	5	R	2471.72448281579	5
965	A912972003	2010	A912	1	14	NA	8090.41447341927	512	15	10	10	L	2696.80482447309	12.5
966	A912972003	2010	A912	1	14	NA	8090.41447341927	512	0	5	5	R	2696.80482447309	2.5
971	A912972101	2010	A912	2	48	NA	9831.73489577885	512	10	10	5	L	3277.24496525962	7.5
972	A912972101	2010	A912	2	48	NA	9831.73489577885	512	15	15	10	R	3277.24496525962	12.5
973	A912972102	2010	A912	1	20	NA	13859.3885158762	512	10	-5	10	L	4619.79617195872	10
974	A912972102	2010	A912	1	20	NA	13859.3885158762	512	5	5	10	R	4619.79617195872	7.5
975	A912972103	2010	A912	2	19	NA	15331.3301112943	512	5	0	0	R	5110.44337043143	2.5
976	A912972103	2010	A912	2	19	NA	15331.3301112943	512	5	5	-10	L	5110.44337043143	-2.5
977	A912972104	2010	A912	1	48	NA	15869.8613251618	512	5	10	25	R	5289.95377505395	15
978	A912972104	2010	A912	1	48	NA	15869.8613251618	512	20	15	35	L	5289.95377505395	27.5
979	A912973301	2010	A912	1	47	NA	15869.8613251618	512	10	45	75	R	5289.95377505395	42.5
980	A912973301	2010	A912	1	47	NA	15869.8613251618	512	25	70	90	L	5289.95377505395	57.5
981	A912973302	2010	A912	1	21	NA	13859.3885158762	512	0	5	-5	L	4619.79617195872	-2.5
982	A912973302	2010	A912	1	21	NA	13859.3885158762	512	5	15	5	R	4619.79617195872	5
983	A912973303	2010	A912	1	18	NA	9283.56800684359	512	10	5	0	R	3094.52266894786	5
984	A912973303	2010	A912	1	18	NA	9283.56800684359	512	5	5	5	L	3094.52266894786	5
987	A912973501	2010	A912	1	44	NA	10248.3970273839	512	20	60	60	L	3416.13234246131	40
988	A912973501	2010	A912	1	44	NA	10248.3970273839	512	10	65	75	R	3416.13234246131	42.5
991	A912973503	2010	A912	2	12	NA	7190.25522881802	512	15	10	5	L	2396.75174293934	10
992	A912973503	2010	A912	2	12	NA	7190.25522881802	512	20	10	5	R	2396.75174293934	12.5
995	A912973602	2010	A912	2	34	NA	15709.2985089409	512	10	10	0	L	5236.43283631363	5
996	A912973602	2010	A912	2	34	NA	15709.2985089409	512	10	10	0	R	5236.43283631363	5
1001	A912976102	2010	A912	2	38	NA	14830.3468968947	512	5	5	10	L	4943.44896563158	7.5
1002	A912976102	2010	A912	2	38	NA	14830.3468968947	512	0	5	15	R	4943.44896563158	7.5
1007	A912978202	2010	A912	2	76	NA	10537.5376627818	512	45	45	50	L	3512.51255426062	47.5
1008	A912978202	2010	A912	2	76	NA	10537.5376627818	512	45	50	30	R	3512.51255426062	37.5
1009	A912978601	2010	A912	1	52	NA	12833.357559296	512	65	70	70	R	4277.78585309868	67.5
1010	A912978601	2010	A912	1	52	NA	12833.357559296	512	15	50	50	L	4277.78585309868	32.5
1011	A912978602	2010	A912	2	22	NA	8730.58874518428	512	-5	-5	0	L	2910.19624839476	-2.5
1012	A912978602	2010	A912	2	22	NA	8730.58874518428	512	-5	0	0	R	2910.19624839476	-2.5
1013	A913971801	2010	A913	1	42	NA	6908.26356233523	512	10	20	15	L	2302.75452077841	12.5
1014	A913971801	2010	A913	1	42	NA	6908.26356233523	512	15	20	15	R	2302.75452077841	15
1015	A913971802	2010	A913	2	43	NA	6419.65473484593	512	10	25	20	R	2139.88491161531	15
1016	A913971802	2010	A913	2	43	NA	6419.65473484593	512	0	15	25	L	2139.88491161531	12.5
1017	A913971803	2010	A913	1	15	NA	6257.88934784368	512	5	5	0	R	2085.96311594789	2.5
1018	A913971803	2010	A913	1	15	NA	6257.88934784368	512	5	10	5	L	2085.96311594789	5
1019	A913971804	2010	A913	1	14	NA	5453.60560891336	512	5	10	20	L	1817.86853630445	12.5
1020	A913971804	2010	A913	1	14	NA	5453.60560891336	512	5	5	0	R	1817.86853630445	2.5
1021	A913972101	2010	A913	2	44	NA	6419.65473484593	512	25	20	10	R	2139.88491161531	17.5
1022	A913972101	2010	A913	2	44	NA	6419.65473484593	512	25	30	25	L	2139.88491161531	25
1023	A913972102	2010	A913	2	13	NA	4846.82414902631	512	0	0	10	L	1615.60804967544	5
1024	A913972102	2010	A913	2	13	NA	4846.82414902631	512	5	5	10	R	1615.60804967544	7.5
1027	A913972501	2010	A913	1	72	NA	2547.55197768625	512	10	15	30	R	849.183992562083	20
1028	A913972501	2010	A913	1	72	NA	2547.55197768625	512	35	40	30	L	849.183992562083	32.5
1029	A913972502	2010	A913	2	67	NA	2436.07801558439	512	10	20	15	L	812.026005194798	12.5
1030	A913972502	2010	A913	2	67	NA	2436.07801558439	512	20	10	15	R	812.026005194798	17.5
1031	A913972503	2010	A913	2	42	NA	6419.65473484593	512	-5	0	-5	R	2139.88491161531	-5
1032	A913972503	2010	A913	2	42	NA	6419.65473484593	512	-5	5	10	L	2139.88491161531	2.5
1033	A913972504	2010	A913	1	33	NA	8737.17421768436	512	10	10	10	R	2912.39140589479	10
1034	A913972504	2010	A913	1	33	NA	8737.17421768436	512	10	-5	5	L	2912.39140589479	7.5
1035	A913972901	2010	A913	2	71	NA	3208.24529449173	512	30	35	45	R	1069.41509816391	37.5
1036	A913972901	2010	A913	2	71	NA	3208.24529449173	512	30	35	35	L	1069.41509816391	32.5
1037	A913972902	2010	A913	2	38	NA	4998.43755129975	512	5	5	10	R	1666.14585043325	7.5
1038	A913972902	2010	A913	2	38	NA	4998.43755129975	512	10	10	0	L	1666.14585043325	5
1039	A913973401	2010	A913	1	47	NA	11034.5683369987	512	5	10	20	R	3678.18944566623	12.5
1040	A913973401	2010	A913	1	47	NA	11034.5683369987	512	15	40	70	L	3678.18944566623	42.5
1041	A913973402	2010	A913	2	44	NA	6419.65473484593	512	15	15	20	L	2139.88491161531	17.5
1042	A913973402	2010	A913	2	44	NA	6419.65473484593	512	15	25	15	R	2139.88491161531	15
1043	A913973403	2010	A913	2	19	NA	10334.5790455801	512	5	0	15	R	3444.85968186003	10
1044	A913973403	2010	A913	2	19	NA	10334.5790455801	512	10	0	0	L	3444.85968186003	5
1045	A913973404	2010	A913	1	17	NA	6257.88934784368	512	5	5	5	L	2085.96311594789	5
1046	A913973404	2010	A913	1	17	NA	6257.88934784368	512	0	0	0	R	2085.96311594789	0
1047	A913973601	2010	A913	1	54	NA	11534.3197799504	512	-5	15	15	R	3844.77325998346	5
1048	A913973601	2010	A913	1	54	NA	11534.3197799504	512	5	10	5	L	3844.77325998346	5
1049	A913973602	2010	A913	2	52	NA	5825.40865083414	512	5	0	10	L	1941.80288361138	7.5
1050	A913973602	2010	A913	2	52	NA	5825.40865083414	512	5	0	10	R	1941.80288361138	7.5
1051	A913973603	2010	A913	1	27	NA	13985.9954538783	512	5	5	10	L	4661.9984846261	7.5
1052	A913973603	2010	A913	1	27	NA	13985.9954538783	512	0	0	5	R	4661.9984846261	2.5
1053	A913974201	2010	A913	1	58	NA	4928.11634632086	512	20	15	30	R	1642.70544877362	25
1054	A913974201	2010	A913	1	58	NA	4928.11634632086	512	15	20	40	L	1642.70544877362	27.5
1055	A913974202	2010	A913	2	66	NA	2436.07801558439	512	20	20	25	L	812.026005194798	22.5
1056	A913974202	2010	A913	2	66	NA	2436.07801558439	512	40	45	65	R	812.026005194798	52.5
1057	A913975001	2010	A913	1	77	NA	2857.08045798542	512	50	60	40	R	952.360152661807	45
1058	A913975001	2010	A913	1	77	NA	2857.08045798542	512	60	80	85	L	952.360152661807	72.5
1059	A913975902	2010	A913	2	65	NA	7308.23404675318	512	20	30	35	L	2436.07801558439	27.5
1060	A913975902	2010	A913	2	65	NA	7308.23404675318	512	35	35	35	R	2436.07801558439	35
1061	A913976401	2010	A913	1	64	NA	4442.49958461988	512	15	25	15	R	1480.83319487329	15
1062	A913976401	2010	A913	1	64	NA	4442.49958461988	512	60	80	65	L	1480.83319487329	62.5
1063	A913976403	2010	A913	1	29	NA	13111.8707380109	512	20	5	15	L	4370.62357933697	17.5
1064	A913976403	2010	A913	1	29	NA	13111.8707380109	512	15	15	20	R	4370.62357933697	17.5
1065	A913976404	2010	A913	2	28	NA	11849.3842986449	512	0	0	0	L	3949.79476621497	0
1066	A913976404	2010	A913	2	28	NA	11849.3842986449	512	5	5	0	R	3949.79476621497	2.5
1069	A913977501	2010	A913	1	51	NA	8650.73983496278	512	15	-5	20	L	2883.57994498759	17.5
1070	A913977501	2010	A913	1	51	NA	8650.73983496278	512	70	55	55	R	2883.57994498759	62.5
1071	A913977503	2010	A913	1	23	NA	9342.36919438659	512	0	10	5	R	3114.12306479553	2.5
1072	A913977503	2010	A913	1	23	NA	9342.36919438659	512	5	5	40	L	3114.12306479553	22.5
1075	A913978601	2010	A913	2	41	NA	6419.65473484593	512	10	20	10	R	2139.88491161531	10
1076	A913978601	2010	A913	2	41	NA	6419.65473484593	512	5	10	5	L	2139.88491161531	5
1077	A913978602	2010	A913	1	15	NA	6257.88934784368	512	0	5	10	L	2085.96311594789	5
1078	A913978602	2010	A913	1	15	NA	6257.88934784368	512	-5	5	10	R	2085.96311594789	2.5
1079	A913978603	2010	A913	2	14	NA	4846.82414902631	512	-10	-10	-5	R	1615.60804967544	-7.5
1080	A913978603	2010	A913	2	14	NA	4846.82414902631	512	-5	-5	-5	L	1615.60804967544	-5
1081	A913978801	2010	A913	1	69	NA	2851.64533684693	512	5	5	35	R	950.548445615644	20
1082	A913978801	2010	A913	1	69	NA	2851.64533684693	512	0	15	65	L	950.548445615644	32.5
1083	A913978802	2010	A913	2	53	NA	4369.0564881256	512	20	10	10	L	1456.35216270853	15
1084	A913978802	2010	A913	2	53	NA	4369.0564881256	512	10	-5	10	R	1456.35216270853	10
1085	A913979501	2010	A913	1	65	NA	2851.64533684693	512	35	10	15	L	950.548445615644	25
1086	A913979501	2010	A913	1	65	NA	2851.64533684693	512	80	70	75	R	950.548445615644	77.5
1087	A913979502	2010	A913	2	58	NA	4412.52228457657	512	20	20	20	R	1470.84076152552	20
1088	A913979502	2010	A913	2	58	NA	4412.52228457657	512	35	25	20	L	1470.84076152552	27.5
1089	A914967401	2010	A914	2	75	NA	4295.50457157628	501	25	40	45	R	1431.83485719209	35
1090	A914967401	2010	A914	2	75	NA	4295.50457157628	501	30	35	40	L	1431.83485719209	35
1091	A914967801	2010	A914	1	38	NA	4341.98279299656	501	5	-5	15	L	1447.32759766552	10
1092	A914967801	2010	A914	1	38	NA	4341.98279299656	501	10	10	15	R	1447.32759766552	12.5
1093	A914967802	2010	A914	2	32	NA	3704.99445579016	501	5	-10	0	L	1234.99815193005	2.5
1094	A914967802	2010	A914	2	32	NA	3704.99445579016	501	15	5	10	R	1234.99815193005	12.5
1099	A914968302	2010	A914	2	62	NA	2013.06497078377	501	5	-10	-10	R	671.021656927925	-2.5
1100	A914968302	2010	A914	2	62	NA	2013.06497078377	501	-10	-10	-10	L	671.021656927925	-10
1101	A914968601	2010	A914	1	44	NA	4177.63975714559	501	0	5	25	R	1392.5465857152	12.5
1102	A914968601	2010	A914	1	44	NA	4177.63975714559	501	10	5	10	L	1392.5465857152	10
1103	A914968602	2010	A914	2	38	NA	3022.70914383883	501	25	15	10	L	1007.56971461294	17.5
1104	A914968602	2010	A914	2	38	NA	3022.70914383883	501	15	15	20	R	1007.56971461294	17.5
1109	A914969101	2010	A914	1	44	NA	4177.63975714559	501	15	10	15	R	1392.5465857152	15
1110	A914969101	2010	A914	1	44	NA	4177.63975714559	501	20	15	25	L	1392.5465857152	22.5
1111	A914969102	2010	A914	2	40	NA	3882.16294955233	501	0	0	30	R	1294.05431651744	15
1112	A914969102	2010	A914	2	40	NA	3882.16294955233	501	0	10	25	L	1294.05431651744	12.5
1113	A914969103	2010	A914	1	12	NA	3297.96328788114	501	5	10	15	L	1099.32109596038	10
1114	A914969103	2010	A914	1	12	NA	3297.96328788114	501	5	0	20	R	1099.32109596038	12.5
1119	A914969801	2010	A914	1	52	NA	5231.36882910806	501	10	15	35	R	1743.78960970269	22.5
1120	A914969801	2010	A914	1	52	NA	5231.36882910806	501	5	10	20	L	1743.78960970269	12.5
1121	A914969802	2010	A914	2	47	NA	4007.79228913285	501	5	10	25	L	1335.93076304428	15
1122	A914969802	2010	A914	2	47	NA	4007.79228913285	501	5	5	25	R	1335.93076304428	15
1123	A914969803	2010	A914	1	18	NA	3784.33843750633	501	5	10	15	L	1261.44614583544	10
1124	A914969803	2010	A914	1	18	NA	3784.33843750633	501	5	0	20	R	1261.44614583544	12.5
1125	A914969804	2010	A914	1	17	NA	3784.33843750633	501	0	10	15	R	1261.44614583544	7.5
1126	A914969804	2010	A914	1	17	NA	3784.33843750633	501	0	5	10	L	1261.44614583544	5
1131	A914970801	2010	A914	1	38	NA	4341.98279299656	501	5	5	50	L	1447.32759766552	27.5
1132	A914970801	2010	A914	1	38	NA	4341.98279299656	501	10	5	45	R	1447.32759766552	27.5
1133	A914970802	2010	A914	2	34	NA	3704.99445579016	501	5	10	10	R	1234.99815193005	7.5
1134	A914970802	2010	A914	2	34	NA	3704.99445579016	501	10	10	20	L	1234.99815193005	15
1135	A914970803	2010	A914	2	12	NA	2931.02384964899	501	0	0	5	L	977.007949882996	2.5
1136	A914970803	2010	A914	2	12	NA	2931.02384964899	501	10	5	0	R	977.007949882996	5
1141	A914971001	2010	A914	1	37	NA	4341.98279299656	501	5	0	5	L	1447.32759766552	5
1142	A914971001	2010	A914	1	37	NA	4341.98279299656	501	10	5	5	R	1447.32759766552	7.5
1143	A914971002	2010	A914	2	34	NA	3704.99445579016	501	5	15	5	R	1234.99815193005	5
1144	A914971002	2010	A914	2	34	NA	3704.99445579016	501	10	5	0	L	1234.99815193005	5
1149	A914971801	2010	A914	1	47	NA	6672.94334844439	501	30	20	30	R	2224.31444948146	30
1150	A914971801	2010	A914	1	47	NA	6672.94334844439	501	40	35	35	L	2224.31444948146	37.5
1151	A914971802	2010	A914	2	75	NA	2147.75228578814	501	20	35	35	L	715.917428596047	27.5
1152	A914971802	2010	A914	2	75	NA	2147.75228578814	501	25	35	40	R	715.917428596047	32.5
1153	A914972901	2010	A914	2	43	NA	3882.16294955233	501	5	0	10	R	1294.05431651744	7.5
1154	A914972901	2010	A914	2	43	NA	3882.16294955233	501	10	0	10	L	1294.05431651744	10
1155	A914972902	2010	A914	2	16	NA	6249.63826359641	501	0	5	-5	R	2083.21275453214	-2.5
1156	A914972902	2010	A914	2	16	NA	6249.63826359641	501	5	15	15	L	2083.21275453214	10
1157	A914973301	2010	A914	1	58	NA	3973.57832697197	501	20	30	25	L	1324.52610899066	22.5
1158	A914973301	2010	A914	1	58	NA	3973.57832697197	501	5	20	20	R	1324.52610899066	12.5
1159	A914973302	2010	A914	2	52	NA	3522.80403921329	501	20	20	20	L	1174.2680130711	20
1160	A914973302	2010	A914	2	52	NA	3522.80403921329	501	35	40	40	R	1174.2680130711	37.5
1161	A914973303	2010	A914	1	31	NA	7044.85115013322	501	5	20	15	L	2348.28371671107	10
1162	A914973303	2010	A914	1	31	NA	7044.85115013322	501	0	5	10	R	2348.28371671107	5
1163	A914974501	2010	A914	1	46	NA	6672.94334844439	501	15	20	20	R	2224.31444948146	17.5
1164	A914974501	2010	A914	1	46	NA	6672.94334844439	501	25	20	30	L	2224.31444948146	27.5
1165	A914974502	2010	A914	2	47	NA	4007.79228913285	501	15	15	5	R	1335.93076304428	10
1166	A914974502	2010	A914	2	47	NA	4007.79228913285	501	10	10	0	L	1335.93076304428	5
1167	A914974901	2010	A914	1	46	NA	10009.4150226666	501	15	15	50	R	3336.4716742222	32.5
1168	A914974901	2010	A914	1	46	NA	10009.4150226666	501	15	10	10	L	3336.4716742222	12.5
1169	A914974902	2010	A914	2	46	NA	6011.68843369928	501	0	5	5	R	2003.89614456643	2.5
1170	A914974902	2010	A914	2	46	NA	6011.68843369928	501	15	15	10	L	2003.89614456643	12.5
1171	A914975703	2010	A914	2	21	NA	7117.84575630948	501	15	5	5	R	2372.61525210316	10
1172	A914975703	2010	A914	2	21	NA	7117.84575630948	501	5	0	5	L	2372.61525210316	5
1173	A914975704	2010	A914	2	19	NA	12499.2765271928	501	10	10	5	R	4166.42550906427	7.5
1174	A914975704	2010	A914	2	19	NA	12499.2765271928	501	20	10	15	L	4166.42550906427	17.5
1175	A914976401	2010	A914	1	58	NA	2980.18374522898	501	15	5	20	L	993.394581742993	17.5
1176	A914976401	2010	A914	1	58	NA	2980.18374522898	501	10	10	15	R	993.394581742993	12.5
1177	A914976402	2010	A914	2	52	NA	2642.10302940997	501	10	20	20	R	880.701009803322	15
1178	A914976402	2010	A914	2	52	NA	2642.10302940997	501	10	20	15	L	880.701009803322	12.5
1179	A914977501	2010	A914	1	44	NA	4177.63975714559	501	-5	50	65	L	1392.5465857152	30
1180	A914977501	2010	A914	1	44	NA	4177.63975714559	501	0	10	40	R	1392.5465857152	20
1181	A914977502	2010	A914	2	39	NA	3022.70914383883	501	5	0	0	L	1007.56971461294	2.5
1182	A914977502	2010	A914	2	39	NA	3022.70914383883	501	10	5	15	R	1007.56971461294	12.5
1187	A914978601	2010	A914	1	61	NA	3223.81959837163	501	45	65	65	R	1074.60653279054	55
1188	A914978601	2010	A914	1	61	NA	3223.81959837163	501	50	60	60	L	1074.60653279054	55
1189	A914978602	2010	A914	2	58	NA	4002.58220296679	501	20	20	25	R	1334.1940676556	22.5
1190	A914978602	2010	A914	2	58	NA	4002.58220296679	501	30	20	35	L	1334.1940676556	32.5
1191	A914979201	2010	A914	1	62	NA	2149.21306558108	501	25	15	5	R	716.404355193695	15
1192	A914979201	2010	A914	1	62	NA	2149.21306558108	501	40	50	85	L	716.404355193695	62.5
1193	A914979202	2010	A914	2	57	NA	2668.38813531119	501	15	20	20	L	889.462711770397	17.5
1194	A914979202	2010	A914	2	57	NA	2668.38813531119	501	5	20	20	R	889.462711770397	12.5
1195	A914979203	2010	A914	2	30	NA	3704.99445579016	501	0	10	5	R	1234.99815193005	2.5
1196	A914979203	2010	A914	2	30	NA	3704.99445579016	501	10	5	5	L	1234.99815193005	7.5
1197	A914979204	2010	A914	2	25	NA	5732.55012603857	501	10	5	10	L	1910.85004201286	10
1198	A914979204	2010	A914	2	25	NA	5732.55012603857	501	15	15	15	R	1910.85004201286	15
1199	A915968901	2010	A915	1	32	NA	12506.1513311953	512	0	10	20	R	4168.71711039842	10
1200	A915968901	2010	A915	1	32	NA	12506.1513311953	512	10	20	25	L	4168.71711039842	17.5
1201	A915969601	2010	A915	2	53	NA	6253.747522219	512	20	20	20	R	2084.58250740633	20
1202	A915969601	2010	A915	2	53	NA	6253.747522219	512	15	20	15	L	2084.58250740633	15
1203	A915969602	2010	A915	1	22	NA	13372.4108076514	512	5	5	10	R	4457.47026921713	7.5
1204	A915969602	2010	A915	1	22	NA	13372.4108076514	512	5	15	15	L	4457.47026921713	10
1205	A915970101	2010	A915	1	48	NA	15794.5782078609	512	10	15	20	R	5264.85940262029	15
1206	A915970101	2010	A915	1	48	NA	15794.5782078609	512	15	25	35	L	5264.85940262029	25
1207	A915970102	2010	A915	2	53	NA	6253.747522219	512	30	20	35	R	2084.58250740633	32.5
1208	A915970102	2010	A915	2	53	NA	6253.747522219	512	25	25	40	L	2084.58250740633	32.5
1209	A915972401	2010	A915	1	39	NA	10277.2919265316	512	10	0	10	R	3425.76397551054	10
1210	A915972401	2010	A915	1	39	NA	10277.2919265316	512	5	10	15	L	3425.76397551054	10
1211	A915972402	2010	A915	2	45	NA	9486.27696147421	512	10	10	10	R	3162.0923204914	10
1212	A915972402	2010	A915	2	45	NA	9486.27696147421	512	5	5	15	L	3162.0923204914	10
1213	A915972901	2010	A915	1	51	NA	16105.8646105721	512	40	55	95	L	5368.62153685737	67.5
1214	A915972901	2010	A915	1	51	NA	16105.8646105721	512	30	45	70	R	5368.62153685737	50
1215	A915972902	2010	A915	2	46	NA	12648.3692819656	512	20	50	50	L	4216.12309398854	35
1216	A915972902	2010	A915	2	46	NA	12648.3692819656	512	10	40	45	R	4216.12309398854	27.5
1217	A915972904	2010	A915	2	20	NA	11231.7624171777	512	25	40	65	L	3743.92080572591	45
1218	A915972904	2010	A915	2	20	NA	11231.7624171777	512	20	40	60	R	3743.92080572591	40
1219	A915972905	2010	A915	1	12	NA	7806.14136177794	512	0	10	0	L	2602.04712059265	0
1220	A915972905	2010	A915	1	12	NA	7806.14136177794	512	0	10	10	R	2602.04712059265	5
1221	A915973602	2010	A915	2	51	NA	8338.33002962533	512	15	10	30	R	2779.44334320844	22.5
1222	A915973602	2010	A915	2	51	NA	8338.33002962533	512	10	5	30	L	2779.44334320844	20
1223	A915973603	2010	A915	1	23	NA	16377.4689325051	512	0	0	5	L	5459.15631083504	2.5
1224	A915973603	2010	A915	1	23	NA	16377.4689325051	512	-5	0	5	R	5459.15631083504	0
1227	A915973701	2010	A915	2	52	NA	6253.747522219	512	5	5	15	L	2084.58250740633	10
1228	A915973701	2010	A915	2	52	NA	6253.747522219	512	25	35	30	R	2084.58250740633	27.5
1229	A915973703	2010	A915	2	27	NA	13568.7067262914	512	5	15	5	R	4522.90224209714	5
1230	A915973703	2010	A915	2	27	NA	13568.7067262914	512	10	-5	5	L	4522.90224209714	7.5
1231	A915974701	2010	A915	2	74	NA	9184.38849011357	512	25	35	25	R	3061.46283003786	25
1232	A915974701	2010	A915	2	74	NA	9184.38849011357	512	10	30	35	L	3061.46283003786	22.5
1233	A915974703	2010	A915	1	18	NA	15994.9657569052	512	0	0	0	R	5331.65525230173	0
1234	A915974703	2010	A915	1	18	NA	15994.9657569052	512	5	10	15	L	5331.65525230173	10
1235	A915976401	2010	A915	1	39	NA	10277.2919265316	512	10	15	15	L	3425.76397551054	12.5
1236	A915976401	2010	A915	1	39	NA	10277.2919265316	512	10	5	35	R	3425.76397551054	22.5
1237	A915976402	2010	A915	2	37	NA	7154.62629891926	512	10	5	5	L	2384.87543297309	7.5
1238	A915976402	2010	A915	2	37	NA	7154.62629891926	512	5	10	5	R	2384.87543297309	5
1243	A915976405	2010	A915	2	79	NA	5083.63995880482	512	20	20	20	R	1694.54665293494	20
1244	A915976405	2010	A915	2	79	NA	5083.63995880482	512	15	15	30	L	1694.54665293494	22.5
1245	A915976601	2010	A915	1	42	NA	9888.29882451905	512	5	5	10	L	3296.09960817302	7.5
1246	A915976601	2010	A915	1	42	NA	9888.29882451905	512	15	20	30	R	3296.09960817302	22.5
1247	A915976602	2010	A915	2	36	NA	7154.62629891926	512	5	15	20	L	2384.87543297309	12.5
1248	A915976602	2010	A915	2	36	NA	7154.62629891926	512	5	10	15	R	2384.87543297309	10
1253	A915977502	2010	A915	2	70	NA	9184.38849011357	512	30	50	45	L	3061.46283003786	37.5
1254	A915977502	2010	A915	2	70	NA	9184.38849011357	512	40	40	45	R	3061.46283003786	42.5
1255	A915979202	2010	A915	2	40	NA	9188.91756164221	512	5	15	10	R	3062.9725205474	7.5
1256	A915979202	2010	A915	2	40	NA	9188.91756164221	512	10	10	10	L	3062.9725205474	10
1261	A916970501	2010	A916	2	63	NA	5189.10734796725	512	25	15	5	L	1729.70244932242	15
1262	A916970501	2010	A916	2	63	NA	5189.10734796725	512	25	15	-5	R	1729.70244932242	10
1265	A916971201	2010	A916	2	62	NA	3459.40489864484	512	25	40	50	R	1153.13496621495	37.5
1266	A916971201	2010	A916	2	62	NA	3459.40489864484	512	30	30	25	L	1153.13496621495	27.5
1267	A916971401	2010	A916	1	41	NA	7179.17585889739	512	15	10	10	L	2393.05861963246	12.5
1268	A916971401	2010	A916	1	41	NA	7179.17585889739	512	15	15	35	R	2393.05861963246	25
1269	A916971402	2010	A916	2	37	NA	5194.45471017425	512	5	5	10	R	1731.48490339142	7.5
1270	A916971402	2010	A916	2	37	NA	5194.45471017425	512	0	0	5	L	1731.48490339142	2.5
1271	A916971403	2010	A916	1	12	NA	5667.47249553741	512	0	-5	-5	R	1889.15749851247	-2.5
1272	A916971403	2010	A916	1	12	NA	5667.47249553741	512	5	0	0	L	1889.15749851247	2.5
1275	A916971601	2010	A916	1	37	NA	7461.59550830378	512	10	20	15	L	2487.19850276793	12.5
1276	A916971601	2010	A916	1	37	NA	7461.59550830378	512	15	25	15	R	2487.19850276793	15
1277	A916971602	2010	A916	1	61	NA	3693.37220368398	512	15	15	20	R	1231.12406789466	17.5
1278	A916971602	2010	A916	1	61	NA	3693.37220368398	512	65	70	70	L	1231.12406789466	67.5
1279	A916971603	2010	A916	2	58	NA	4585.56237416781	512	15	10	15	R	1528.52079138927	15
1280	A916971603	2010	A916	2	58	NA	4585.56237416781	512	15	15	10	L	1528.52079138927	12.5
1281	A916971604	2010	A916	1	30	NA	9079.8085007308	512	10	5	0	R	3026.60283357693	5
1282	A916971604	2010	A916	1	30	NA	9079.8085007308	512	15	10	10	L	3026.60283357693	12.5
1283	A916972101	2010	A916	1	43	NA	7179.17585889739	512	5	0	10	R	2393.05861963246	7.5
1284	A916972101	2010	A916	1	43	NA	7179.17585889739	512	10	10	20	L	2393.05861963246	15
1285	A916972102	2010	A916	2	41	NA	6671.40590091832	512	15	25	20	R	2223.80196697277	17.5
1286	A916972102	2010	A916	2	41	NA	6671.40590091832	512	5	30	15	L	2223.80196697277	10
1289	A916973101	2010	A916	1	61	NA	3693.37220368398	512	10	30	35	R	1231.12406789466	22.5
1290	A916973101	2010	A916	1	61	NA	3693.37220368398	512	20	40	60	L	1231.12406789466	40
1291	A916973102	2010	A916	2	53	NA	4540.39203667955	512	15	20	20	L	1513.46401222652	17.5
1292	A916973102	2010	A916	2	53	NA	4540.39203667955	512	20	20	10	R	1513.46401222652	15
1293	A916973103	2010	A916	2	28	NA	9851.25282867733	512	15	10	20	R	3283.75094289244	17.5
1294	A916973103	2010	A916	2	28	NA	9851.25282867733	512	15	15	10	L	3283.75094289244	12.5
1297	A916973802	2010	A916	2	76	NA	4921.14918386586	512	15	20	15	R	1640.38306128862	15
1298	A916973802	2010	A916	2	76	NA	4921.14918386586	512	15	20	25	L	1640.38306128862	20
1299	A916973804	2010	A916	2	49	NA	9183.0626293723	512	25	10	0	R	3061.02087645743	12.5
1300	A916973804	2010	A916	2	49	NA	9183.0626293723	512	25	5	5	L	3061.02087645743	15
1301	A916973805	2010	A916	1	16	NA	6503.29677324931	512	0	0	0	R	2167.7655910831	0
1302	A916973805	2010	A916	1	16	NA	6503.29677324931	512	5	5	0	L	2167.7655910831	2.5
1303	A916973806	2010	A916	2	14	NA	5036.89568428225	512	5	5	0	L	1678.96522809408	2.5
1304	A916973806	2010	A916	2	14	NA	5036.89568428225	512	10	5	0	R	1678.96522809408	5
1305	A916974201	2010	A916	1	56	NA	5121.37581088247	512	15	20	10	L	1707.12527029416	12.5
1306	A916974201	2010	A916	1	56	NA	5121.37581088247	512	15	25	30	R	1707.12527029416	22.5
1307	A916974202	2010	A916	2	50	NA	4540.39203667955	512	15	15	10	R	1513.46401222652	12.5
1308	A916974202	2010	A916	2	50	NA	4540.39203667955	512	40	25	30	L	1513.46401222652	35
1309	A916974203	2010	A916	2	28	NA	9851.25282867733	512	5	10	10	R	3283.75094289244	7.5
1310	A916974203	2010	A916	2	28	NA	9851.25282867733	512	10	10	20	L	3283.75094289244	15
1311	A916974204	2010	A916	1	26	NA	10900.8493978757	512	5	5	0	R	3633.61646595858	2.5
1312	A916974204	2010	A916	1	26	NA	10900.8493978757	512	10	0	0	L	3633.61646595858	5
1313	A916974901	2010	A916	1	36	NA	7461.59550830378	512	15	0	10	L	2487.19850276793	12.5
1314	A916974901	2010	A916	1	36	NA	7461.59550830378	512	5	-5	10	R	2487.19850276793	7.5
1315	A916974902	2010	A916	2	38	NA	5194.45471017425	512	15	10	10	R	1731.48490339142	12.5
1316	A916974902	2010	A916	2	38	NA	5194.45471017425	512	25	15	15	L	1731.48490339142	20
1321	A916975002	2010	A916	2	44	NA	8895.20786789109	512	-5	0	0	L	2965.06928929703	-2.5
1322	A916975002	2010	A916	2	44	NA	8895.20786789109	512	10	5	5	R	2965.06928929703	7.5
1323	A916975003	2010	A916	2	74	NA	4445.41178060291	512	15	25	40	L	1481.80392686764	27.5
1324	A916975003	2010	A916	2	74	NA	4445.41178060291	512	10	30	40	R	1481.80392686764	25
1325	A916975004	2010	A916	1	20	NA	12944.9821516991	512	0	-5	-5	L	4314.99405056636	-2.5
1326	A916975004	2010	A916	1	20	NA	12944.9821516991	512	5	0	5	R	4314.99405056636	5
1327	A916975005	2010	A916	1	18	NA	6503.29677324931	512	0	0	5	L	2167.7655910831	2.5
1328	A916975005	2010	A916	1	18	NA	6503.29677324931	512	10	5	5	R	2167.7655910831	7.5
1329	A916975301	2010	A916	1	66	NA	2963.47456574289	512	50	70	65	R	987.82485524763	57.5
1330	A916975301	2010	A916	1	66	NA	2963.47456574289	512	55	70	80	L	987.82485524763	67.5
1331	A916975302	2010	A916	2	65	NA	2531.61048678378	512	35	20	25	R	843.870162261261	30
1332	A916975302	2010	A916	2	65	NA	2531.61048678378	512	30	20	25	L	843.870162261261	27.5
1333	A916975901	2010	A916	1	62	NA	5540.05830552596	512	0	15	30	R	1846.68610184199	15
1334	A916975901	2010	A916	1	62	NA	5540.05830552596	512	50	65	70	L	1846.68610184199	60
1335	A916975902	2010	A916	2	59	NA	6878.34356125171	512	20	5	20	R	2292.7811870839	20
1336	A916975902	2010	A916	2	59	NA	6878.34356125171	512	15	10	5	L	2292.7811870839	10
1337	A916975903	2010	A916	1	15	NA	6503.29677324931	512	15	-10	0	L	2167.7655910831	7.5
1338	A916975903	2010	A916	1	15	NA	6503.29677324931	512	10	0	0	R	2167.7655910831	5
1339	A916977401	2010	A916	2	69	NA	2531.61048678378	512	15	15	35	R	843.870162261261	25
1340	A916977401	2010	A916	2	69	NA	2531.61048678378	512	10	40	45	L	843.870162261261	27.5
1341	A916977701	2010	A916	2	64	NA	3459.40489864484	512	25	10	10	R	1153.13496621495	17.5
1342	A916977701	2010	A916	2	64	NA	3459.40489864484	512	20	20	20	L	1153.13496621495	20
1343	A916978103	2010	A916	1	25	NA	15988.670628633	512	5	5	-10	L	5329.55687621102	-2.5
1344	A916978103	2010	A916	1	25	NA	15988.670628633	512	0	-5	-10	R	5329.55687621102	-5
1345	A916978104	2010	A916	2	24	NA	12231.850851584	512	5	-5	-10	L	4077.28361719465	-2.5
1346	A916978104	2010	A916	2	24	NA	12231.850851584	512	5	-5	-5	R	4077.28361719465	0
1347	A916979501	2010	A916	1	56	NA	5121.37581088247	512	60	65	65	R	1707.12527029416	62.5
1348	A916979501	2010	A916	1	56	NA	5121.37581088247	512	25	50	65	L	1707.12527029416	45
1349	A916979502	2010	A916	2	54	NA	4540.39203667955	512	0	10	10	L	1513.46401222652	5
1350	A916979502	2010	A916	2	54	NA	4540.39203667955	512	10	10	10	R	1513.46401222652	10
1351	A916979503	2010	A916	2	31	NA	6366.94600314971	512	5	5	10	R	2122.31533438324	7.5
1352	A916979503	2010	A916	2	31	NA	6366.94600314971	512	5	5	10	L	2122.31533438324	7.5
1353	A917970201	2010	A917	1	63	NA	5236.63866462695	512	20	70	75	R	1745.54622154232	47.5
1354	A917970201	2010	A917	1	63	NA	5236.63866462695	512	30	65	65	L	1745.54622154232	47.5
1355	A917970401	2010	A917	1	31	NA	12873.7840759479	512	5	10	5	L	4291.2613586493	5
1356	A917970401	2010	A917	1	31	NA	12873.7840759479	512	5	-5	5	R	4291.2613586493	5
1357	A917970402	2010	A917	2	31	NA	9027.35867845359	512	10	5	5	L	3009.11955948453	7.5
1358	A917970402	2010	A917	2	31	NA	9027.35867845359	512	0	-5	0	R	3009.11955948453	0
1361	A917971201	2010	A917	1	42	NA	10178.9767750348	512	10	5	10	R	3392.99225834495	10
1362	A917971201	2010	A917	1	42	NA	10178.9767750348	512	10	20	25	L	3392.99225834495	17.5
1363	A917971202	2010	A917	2	37	NA	7364.94479213868	512	5	5	20	L	2454.98159737956	12.5
1364	A917971202	2010	A917	2	37	NA	7364.94479213868	512	0	5	5	R	2454.98159737956	2.5
1369	A917971801	2010	A917	1	43	NA	10178.9767750348	512	5	10	5	L	3392.99225834495	5
1370	A917971801	2010	A917	1	43	NA	10178.9767750348	512	0	10	15	R	3392.99225834495	7.5
1371	A917971802	2010	A917	2	39	NA	7364.94479213868	512	15	15	30	R	2454.98159737956	22.5
1372	A917971802	2010	A917	2	39	NA	7364.94479213868	512	30	30	40	L	2454.98159737956	35
1373	A917971803	2010	A917	2	14	NA	7141.55011609599	512	0	0	5	L	2380.51670536533	2.5
1374	A917971803	2010	A917	2	14	NA	7141.55011609599	512	5	0	10	R	2380.51670536533	7.5
1375	A917971804	2010	A917	1	13	NA	8035.61189182015	512	10	10	5	L	2678.53729727338	7.5
1376	A917971804	2010	A917	1	13	NA	8035.61189182015	512	5	5	5	R	2678.53729727338	5
1377	A917971902	2010	A917	2	36	NA	7364.94479213868	512	5	15	20	R	2454.98159737956	12.5
1378	A917971902	2010	A917	2	36	NA	7364.94479213868	512	10	10	10	L	2454.98159737956	10
1383	A917973301	2010	A917	1	57	NA	7261.33005511921	512	20	30	45	R	2420.4433517064	32.5
1384	A917973301	2010	A917	1	57	NA	7261.33005511921	512	0	0	60	L	2420.4433517064	30
1385	A917973302	2010	A917	2	52	NA	6437.58364459572	512	15	35	20	R	2145.86121486524	17.5
1386	A917973302	2010	A917	2	52	NA	6437.58364459572	512	25	35	30	L	2145.86121486524	27.5
1387	A917973303	2010	A917	1	30	NA	12873.7840759479	512	5	5	10	R	4291.2613586493	7.5
1388	A917973303	2010	A917	1	30	NA	12873.7840759479	512	15	10	15	L	4291.2613586493	15
1389	A917973304	2010	A917	2	23	NA	8671.44977230616	512	0	5	5	L	2890.48325743539	2.5
1390	A917973304	2010	A917	2	23	NA	8671.44977230616	512	5	10	10	R	2890.48325743539	7.5
1391	A917973401	2010	A917	1	73	NA	3753.6889234285	512	15	50	75	R	1251.22964114283	45
1392	A917973401	2010	A917	1	73	NA	3753.6889234285	512	5	20	55	L	1251.22964114283	30
1393	A917973402	2010	A917	2	63	NA	4904.908698553	512	10	30	25	L	1634.96956618433	17.5
1394	A917973402	2010	A917	2	63	NA	4904.908698553	512	10	30	25	R	1634.96956618433	17.5
1395	A917973403	2010	A917	1	40	NA	10178.9767750348	512	5	40	30	R	3392.99225834495	17.5
1396	A917973403	2010	A917	1	40	NA	10178.9767750348	512	10	25	5	L	3392.99225834495	7.5
1397	A917973404	2010	A917	1	34	NA	12873.7840759479	512	0	20	40	L	4291.2613586493	20
1398	A917973404	2010	A917	1	34	NA	12873.7840759479	512	5	0	10	R	4291.2613586493	7.5
1399	A917974202	2010	A917	2	35	NA	14729.8895842774	512	0	0	10	L	4909.96319475912	5
1400	A917974202	2010	A917	2	35	NA	14729.8895842774	512	10	0	10	R	4909.96319475912	10
1401	A917974901	2010	A917	2	74	NA	4727.18709217965	512	40	45	50	R	1575.72903072655	45
1402	A917974901	2010	A917	2	74	NA	4727.18709217965	512	45	50	50	L	1575.72903072655	47.5
1403	A917976201	2010	A917	2	68	NA	3589.43768127231	512	50	65	55	R	1196.47922709077	52.5
1404	A917976201	2010	A917	2	68	NA	3589.43768127231	512	55	80	75	L	1196.47922709077	65
1405	A917976601	2010	A917	1	62	NA	7854.95799694042	512	15	25	20	L	2618.31933231347	17.5
1406	A917976601	2010	A917	1	62	NA	7854.95799694042	512	10	25	20	R	2618.31933231347	15
1407	A917976602	2010	A917	2	60	NA	7357.3630478295	512	35	45	50	L	2452.4543492765	42.5
1408	A917976602	2010	A917	2	60	NA	7357.3630478295	512	85	85	90	R	2452.4543492765	87.5
1409	A917977401	2010	A917	1	36	NA	10579.404778001	512	5	20	15	L	3526.46825933366	10
1410	A917977401	2010	A917	1	36	NA	10579.404778001	512	15	5	20	R	3526.46825933366	17.5
1411	A917977402	2010	A917	2	37	NA	7364.94479213868	512	0	0	5	R	2454.98159737956	2.5
1412	A917977402	2010	A917	2	37	NA	7364.94479213868	512	10	15	0	L	2454.98159737956	5
1413	A917978101	2010	A917	2	76	NA	15609.496607256	512	40	35	30	L	5203.165535752	35
1414	A917978101	2010	A917	2	76	NA	15609.496607256	512	40	30	25	R	5203.165535752	32.5
1415	A917978104	2010	A917	1	18	NA	9220.68328135795	512	5	5	10	R	3073.56109378598	7.5
1416	A917978104	2010	A917	1	18	NA	9220.68328135795	512	15	15	10	L	3073.56109378598	12.5
1419	A917978801	2010	A917	1	72	NA	5630.53338514274	512	30	85	105	R	1876.84446171425	67.5
1420	A917978801	2010	A917	1	72	NA	5630.53338514274	512	40	105	110	L	1876.84446171425	75
1421	A917978802	2010	A917	2	69	NA	5384.15652190846	512	65	45	40	L	1794.71884063615	52.5
1422	A917978802	2010	A917	2	69	NA	5384.15652190846	512	40	55	55	R	1794.71884063615	47.5
1423	A918968001	2010	A918	1	38	NA	8587.87407559491	512	10	5	5	R	2862.62469186497	7.5
1424	A918968001	2010	A918	1	38	NA	8587.87407559491	512	0	5	15	L	2862.62469186497	7.5
1425	A918968002	2010	A918	2	29	NA	11338.234387723	512	5	-10	-5	L	3779.41146257432	0
1426	A918968002	2010	A918	2	29	NA	11338.234387723	512	5	0	-10	R	3779.41146257432	-2.5
1431	A918968501	2010	A918	2	26	NA	11338.234387723	512	10	0	15	L	3779.41146257432	12.5
1432	A918968501	2010	A918	2	26	NA	11338.234387723	512	10	0	0	R	3779.41146257432	5
1433	A918968502	2010	A918	1	23	NA	11174.2062913251	512	15	10	15	R	3724.73543044171	15
1434	A918968502	2010	A918	1	23	NA	11174.2062913251	512	15	10	10	L	3724.73543044171	12.5
1435	A918968503	2010	A918	2	50	NA	5225.73423089533	512	15	0	10	R	1741.91141029844	12.5
1436	A918968503	2010	A918	2	50	NA	5225.73423089533	512	10	0	10	L	1741.91141029844	10
1437	A918968701	2010	A918	1	62	NA	4250.86234763627	512	30	90	100	R	1416.95411587876	65
1438	A918968701	2010	A918	1	62	NA	4250.86234763627	512	45	75	80	L	1416.95411587876	62.5
1441	A918968703	2010	A918	2	21	NA	7039.08398062851	512	0	10	0	L	2346.36132687617	0
1442	A918968703	2010	A918	2	21	NA	7039.08398062851	512	5	5	10	R	2346.36132687617	7.5
1443	A918969101	2010	A918	1	66	NA	6821.58296265344	512	25	30	15	L	2273.86098755115	20
1444	A918969101	2010	A918	1	66	NA	6821.58296265344	512	35	25	20	R	2273.86098755115	27.5
1445	A918971801	2010	A918	2	40	NA	7678.41056520787	512	25	30	20	L	2559.47018840262	22.5
1446	A918971801	2010	A918	2	40	NA	7678.41056520787	512	20	20	20	R	2559.47018840262	20
1447	A918971802	2010	A918	1	18	NA	7484.92647487185	512	5	10	15	L	2494.97549162395	10
1448	A918971802	2010	A918	1	18	NA	7484.92647487185	512	15	0	0	R	2494.97549162395	7.5
1451	A918971901	2010	A918	1	50	NA	10346.9633320143	512	15	25	50	R	3448.9877773381	32.5
1452	A918971901	2010	A918	1	50	NA	10346.9633320143	512	5	5	25	L	3448.9877773381	15
1453	A918971902	2010	A918	2	51	NA	5225.73423089533	512	30	30	30	R	1741.91141029844	30
1454	A918971902	2010	A918	2	51	NA	5225.73423089533	512	30	30	30	L	1741.91141029844	30
1455	A918971903	2010	A918	2	19	NA	12360.9670937331	512	-5	0	0	R	4120.32236457769	-2.5
1456	A918971903	2010	A918	2	19	NA	12360.9670937331	512	0	-5	-10	L	4120.32236457769	-5
1457	A918971904	2010	A918	1	17	NA	7484.92647487185	512	-5	0	0	L	2494.97549162395	-2.5
1458	A918971904	2010	A918	1	17	NA	7484.92647487185	512	0	5	5	R	2494.97549162395	2.5
1459	A918971905	2010	A918	1	14	NA	6522.94004203362	512	-5	5	0	L	2174.31334734454	-2.5
1460	A918971905	2010	A918	1	14	NA	6522.94004203362	512	0	-5	-5	R	2174.31334734454	-2.5
1461	A918972501	2010	A918	1	38	NA	8587.87407559491	512	15	10	55	L	2862.62469186497	35
1462	A918972501	2010	A918	1	38	NA	8587.87407559491	512	10	0	35	R	2862.62469186497	22.5
1463	A918972502	2010	A918	2	39	NA	5978.52334567226	512	0	-5	0	L	1992.84111522409	0
1464	A918972502	2010	A918	2	39	NA	5978.52334567226	512	0	5	0	R	1992.84111522409	0
1465	A918972503	2010	A918	2	12	NA	5797.18182530598	512	5	0	-10	R	1932.39394176866	-2.5
1466	A918972503	2010	A918	2	12	NA	5797.18182530598	512	15	5	5	L	1932.39394176866	10
1469	A918972901	2010	A918	1	42	NA	8262.82504514606	512	15	25	45	L	2754.27501504869	30
1470	A918972901	2010	A918	1	42	NA	8262.82504514606	512	5	25	45	R	2754.27501504869	25
1471	A918972902	2010	A918	2	51	NA	5225.73423089533	512	25	15	30	R	1741.91141029844	27.5
1472	A918972902	2010	A918	2	51	NA	5225.73423089533	512	20	20	20	L	1741.91141029844	20
1473	A918973601	2010	A918	2	81	NA	4247.97311626157	512	45	55	70	R	1415.99103875386	57.5
1474	A918973601	2010	A918	2	81	NA	4247.97311626157	512	35	40	50	L	1415.99103875386	42.5
1475	A918973701	2010	A918	2	64	NA	3981.57922296858	512	10	15	15	L	1327.19307432286	12.5
1476	A918973701	2010	A918	2	64	NA	3981.57922296858	512	25	20	20	R	1327.19307432286	22.5
1477	A918974901	2010	A918	2	73	NA	3837.31299929402	512	45	50	45	R	1279.10433309801	45
1478	A918974901	2010	A918	2	73	NA	3837.31299929402	512	55	50	55	L	1279.10433309801	55
1479	A918974902	2010	A918	2	55	NA	5277.72273253276	512	25	15	15	R	1759.24091084425	20
1480	A918974902	2010	A918	2	55	NA	5277.72273253276	512	15	20	15	L	1759.24091084425	15
1481	A918974903	2010	A918	1	26	NA	12546.2606277438	512	5	5	5	L	4182.08687591459	5
1482	A918974903	2010	A918	1	26	NA	12546.2606277438	512	5	15	5	R	4182.08687591459	5
1483	A918974904	2010	A918	2	23	NA	7039.08398062851	512	10	5	10	L	2346.36132687617	10
1484	A918974904	2010	A918	2	23	NA	7039.08398062851	512	5	0	5	R	2346.36132687617	5
1485	A918975701	2010	A918	1	40	NA	8262.82504514606	512	5	15	0	L	2754.27501504869	2.5
1486	A918975701	2010	A918	1	40	NA	8262.82504514606	512	15	10	10	R	2754.27501504869	12.5
1487	A918975702	2010	A918	2	37	NA	5978.52334567226	512	10	5	10	L	1992.84111522409	10
1488	A918975702	2010	A918	2	37	NA	5978.52334567226	512	10	10	0	R	1992.84111522409	5
1489	A918975703	2010	A918	1	12	NA	6522.94004203362	512	-5	-10	-5	R	2174.31334734454	-5
1490	A918975703	2010	A918	1	12	NA	6522.94004203362	512	-5	-5	-10	L	2174.31334734454	-7.5
1493	A918976201	2010	A918	1	71	NA	6094.14394662201	512	20	25	45	L	2031.38131554067	32.5
1494	A918976201	2010	A918	1	71	NA	6094.14394662201	512	15	35	40	R	2031.38131554067	27.5
1495	A918976802	2010	A918	2	32	NA	7327.99445645533	512	-5	5	15	L	2442.66481881844	5
1496	A918976802	2010	A918	2	32	NA	7327.99445645533	512	10	20	15	R	2442.66481881844	12.5
1499	A918977901	2010	A918	2	76	NA	4247.97311626157	512	25	40	50	L	1415.99103875386	37.5
1500	A918977901	2010	A918	2	76	NA	4247.97311626157	512	35	70	85	R	1415.99103875386	60
1503	A918978102	2010	A918	2	66	NA	5827.48074316267	512	10	15	35	R	1942.49358105422	22.5
1504	A918978102	2010	A918	2	66	NA	5827.48074316267	512	5	20	20	L	1942.49358105422	12.5
1505	A918978801	2010	A918	1	40	NA	8262.82504514606	512	5	50	50	R	2754.27501504869	27.5
1506	A918978801	2010	A918	1	40	NA	8262.82504514606	512	15	30	65	L	2754.27501504869	40
1507	A918978802	2010	A918	2	36	NA	5978.52334567226	512	10	15	0	R	1992.84111522409	5
1508	A918978802	2010	A918	2	36	NA	5978.52334567226	512	10	15	20	L	1992.84111522409	15
1513	A918979501	2010	A918	1	45	NA	13198.2091873906	512	15	30	35	R	4399.40306246353	25
1514	A918979501	2010	A918	1	45	NA	13198.2091873906	512	15	30	45	L	4399.40306246353	30
1515	A918979502	2010	A918	2	42	NA	7678.41056520787	512	10	25	35	L	2559.47018840262	22.5
1516	A918979502	2010	A918	2	42	NA	7678.41056520787	512	5	20	15	R	2559.47018840262	10
1521	A919970101	2010	A919	2	74	NA	3585.6859173731	512	30	30	35	R	1195.22863912437	32.5
1522	A919970101	2010	A919	2	74	NA	3585.6859173731	512	30	35	35	L	1195.22863912437	32.5
1523	A919970202	2010	A919	2	45	NA	14814.1859398364	512	-5	-5	5	R	4938.06197994548	0
1524	A919970202	2010	A919	2	45	NA	14814.1859398364	512	20	25	40	L	4938.06197994548	30
1527	A919970501	2010	A919	1	49	NA	15869.8613251618	512	10	40	35	R	5289.95377505395	22.5
1528	A919970501	2010	A919	1	49	NA	15869.8613251618	512	20	50	50	L	5289.95377505395	35
1529	A919970502	2010	A919	2	43	NA	10762.3623495946	512	15	10	10	R	3587.45411653155	12.5
1530	A919970502	2010	A919	2	43	NA	10762.3623495946	512	15	0	10	L	3587.45411653155	12.5
1531	A919970504	2010	A919	1	17	NA	6994.11162406058	512	10	5	5	R	2331.37054135353	7.5
1532	A919970504	2010	A919	1	17	NA	6994.11162406058	512	10	5	10	L	2331.37054135353	10
1533	A919971001	2010	A919	1	50	NA	9668.47393319369	512	5	5	20	R	3222.8246443979	12.5
1534	A919971001	2010	A919	1	50	NA	9668.47393319369	512	5	10	15	L	3222.8246443979	10
1535	A919971002	2010	A919	2	45	NA	7407.09296991822	512	5	5	10	R	2469.03098997274	7.5
1536	A919971002	2010	A919	2	45	NA	7407.09296991822	512	5	0	5	L	2469.03098997274	5
1537	A919971003	2010	A919	2	19	NA	11550.4118744719	512	10	15	10	R	3850.13729149062	10
1538	A919971003	2010	A919	2	19	NA	11550.4118744719	512	5	0	5	L	3850.13729149062	5
1539	A919971004	2010	A919	2	16	NA	11550.4118744719	512	0	-10	0	R	3850.13729149062	0
1540	A919971004	2010	A919	2	16	NA	11550.4118744719	512	5	0	0	L	3850.13729149062	2.5
1541	A919971301	2010	A919	2	46	NA	7407.09296991822	512	10	5	5	L	2469.03098997274	7.5
1542	A919971301	2010	A919	2	46	NA	7407.09296991822	512	15	20	0	R	2469.03098997274	7.5
1543	A919971401	2010	A919	1	67	NA	3187.13302353481	512	40	55	60	R	1062.3776745116	50
1544	A919971401	2010	A919	1	67	NA	3187.13302353481	512	70	80	95	L	1062.3776745116	82.5
1545	A919971402	2010	A919	2	64	NA	3720.49206080671	512	35	35	40	L	1240.1640202689	37.5
1546	A919971402	2010	A919	2	64	NA	3720.49206080671	512	40	30	40	R	1240.1640202689	40
1547	A919971601	2010	A919	1	39	NA	8024.73479194934	512	10	10	15	R	2674.91159731645	12.5
1548	A919971601	2010	A919	1	39	NA	8024.73479194934	512	10	15	25	L	2674.91159731645	17.5
1549	A919971602	2010	A919	2	39	NA	5586.48902792326	512	5	10	5	R	1862.16300930775	5
1550	A919971602	2010	A919	2	39	NA	5586.48902792326	512	10	10	5	L	1862.16300930775	7.5
1551	A919971801	2010	A919	1	35	NA	8024.73479194934	512	0	10	10	L	2674.91159731645	5
1552	A919971801	2010	A919	1	35	NA	8024.73479194934	512	10	15	35	R	2674.91159731645	22.5
1553	A919971802	2010	A919	2	34	NA	6847.47022980252	512	15	-5	-10	R	2282.49007660084	2.5
1554	A919971802	2010	A919	2	34	NA	6847.47022980252	512	10	10	0	L	2282.49007660084	5
1559	A919972001	2010	A919	1	73	NA	2847.2639750611	512	20	35	45	R	949.087991687034	32.5
1560	A919972001	2010	A919	1	73	NA	2847.2639750611	512	25	40	50	L	949.087991687034	37.5
1561	A919972002	2010	A919	2	69	NA	2722.67542918256	512	10	5	-5	R	907.558476394186	2.5
1562	A919972002	2010	A919	2	69	NA	2722.67542918256	512	0	5	10	L	907.558476394186	5
1563	A919972502	2010	A919	2	67	NA	5445.35085836512	512	45	70	55	L	1815.11695278837	50
1564	A919972502	2010	A919	2	67	NA	5445.35085836512	512	35	65	50	R	1815.11695278837	42.5
1565	A919972503	2010	A919	1	18	NA	6994.11162406058	512	-5	-5	-10	R	2331.37054135353	-7.5
1566	A919972503	2010	A919	1	18	NA	6994.11162406058	512	0	0	5	L	2331.37054135353	2.5
1567	A919973101	2010	A919	1	45	NA	12332.7528472338	512	10	25	25	L	4110.91761574461	17.5
1568	A919973101	2010	A919	1	45	NA	12332.7528472338	512	15	25	25	R	4110.91761574461	20
1569	A919973102	2010	A919	2	41	NA	7174.90823306309	512	5	5	10	R	2391.6360776877	7.5
1570	A919973102	2010	A919	2	41	NA	7174.90823306309	512	25	30	30	L	2391.6360776877	27.5
1571	A919973801	2010	A919	1	77	NA	3193.20757068959	512	10	35	40	L	1064.4025235632	25
1572	A919973801	2010	A919	1	77	NA	3193.20757068959	512	20	60	60	R	1064.4025235632	40
1573	A919973802	2010	A919	1	43	NA	7721.00045202173	512	5	-5	-5	L	2573.66681734058	0
1574	A919973802	2010	A919	1	43	NA	7721.00045202173	512	10	5	5	R	2573.66681734058	7.5
1575	A919976103	2010	A919	1	21	NA	16377.4689325051	512	15	-5	5	L	5459.15631083504	10
1576	A919976103	2010	A919	1	21	NA	16377.4689325051	512	10	5	5	R	5459.15631083504	7.5
1577	A919976401	2010	A919	1	74	NA	2847.2639750611	512	40	70	75	R	949.087991687034	57.5
1578	A919976401	2010	A919	1	74	NA	2847.2639750611	512	25	25	40	L	949.087991687034	32.5
1579	A919976402	2010	A919	2	68	NA	2722.67542918256	512	70	60	70	R	907.558476394186	70
1580	A919976402	2010	A919	2	68	NA	2722.67542918256	512	60	75	60	L	907.558476394186	60
1581	A919977401	2010	A919	1	65	NA	3187.13302353481	512	30	25	35	L	1062.3776745116	32.5
1582	A919977401	2010	A919	1	65	NA	3187.13302353481	512	30	40	40	R	1062.3776745116	35
1583	A919977402	2010	A919	2	66	NA	2722.67542918256	512	20	25	25	L	907.558476394186	22.5
1584	A919977402	2010	A919	2	66	NA	2722.67542918256	512	25	45	50	R	907.558476394186	37.5
1585	A919978101	2010	A919	1	28	NA	11723.5550128098	512	10	-5	10	L	3907.85167093658	10
1586	A919978101	2010	A919	1	28	NA	11723.5550128098	512	5	0	5	R	3907.85167093658	5
1587	A919978102	2010	A919	2	30	NA	6847.47022980252	512	5	10	0	R	2282.49007660084	2.5
1588	A919978102	2010	A919	2	30	NA	6847.47022980252	512	10	5	10	L	2282.49007660084	10
1589	A919979701	2010	A919	2	61	NA	7440.98412161342	512	35	35	40	L	2480.32804053781	37.5
1590	A919979701	2010	A919	2	61	NA	7440.98412161342	512	65	65	50	R	2480.32804053781	57.5
1591	A920966902	2010	A920	2	41	NA	8403.74097314858	501	5	5	-5	R	2801.24699104953	0
1592	A920966902	2010	A920	2	41	NA	8403.74097314858	501	10	15	5	L	2801.24699104953	7.5
1593	A920966903	2010	A920	2	14	NA	3172.40228432596	501	5	0	5	R	1057.46742810865	5
1594	A920966903	2010	A920	2	14	NA	3172.40228432596	501	10	10	5	L	1057.46742810865	7.5
1595	A920966904	2010	A920	1	12	NA	3569.56026453018	501	-5	10	5	R	1189.85342151006	0
1596	A920966904	2010	A920	1	12	NA	3569.56026453018	501	10	10	15	L	1189.85342151006	12.5
1597	A920968001	2010	A920	1	82	NA	1870.05104636133	501	10	30	50	R	623.35034878711	30
1598	A920968001	2010	A920	1	82	NA	1870.05104636133	501	30	45	55	L	623.35034878711	42.5
1599	A920968002	2010	A920	2	70	NA	2099.89972567258	501	25	30	25	L	699.966575224193	25
1600	A920968002	2010	A920	2	70	NA	2099.89972567258	501	20	20	15	R	699.966575224193	17.5
1601	A920968003	2010	A920	1	39	NA	4699.55784653745	501	0	0	15	L	1566.51928217915	7.5
1602	A920968003	2010	A920	1	39	NA	4699.55784653745	501	0	10	0	R	1566.51928217915	0
1603	A920968301	2010	A920	2	43	NA	4201.87048657429	501	20	15	10	R	1400.62349552476	15
1604	A920968301	2010	A920	2	43	NA	4201.87048657429	501	20	15	15	L	1400.62349552476	17.5
1605	A920968302	2010	A920	2	17	NA	6764.31435589259	501	10	5	5	L	2254.7714519642	7.5
1606	A920968302	2010	A920	2	17	NA	6764.31435589259	501	15	0	0	R	2254.7714519642	7.5
1607	A920968602	2010	A920	2	49	NA	4337.84577176732	501	95	90	95	L	1445.94859058911	95
1608	A920968602	2010	A920	2	49	NA	4337.84577176732	501	100	95	100	R	1445.94859058911	100
1611	A920969001	2010	A920	1	49	NA	10833.7197892391	501	10	25	20	L	3611.23992974638	15
1612	A920969001	2010	A920	1	49	NA	10833.7197892391	501	15	20	25	R	3611.23992974638	20
1613	A920969002	2010	A920	2	45	NA	6506.76865765098	501	-5	15	15	L	2168.92288588366	5
1614	A920969002	2010	A920	2	45	NA	6506.76865765098	501	10	5	20	R	2168.92288588366	15
1615	A920969004	2010	A920	1	17	NA	4095.98983824215	501	10	25	20	L	1365.32994608072	15
1616	A920969004	2010	A920	1	17	NA	4095.98983824215	501	15	20	25	R	1365.32994608072	20
1617	A920970102	2010	A920	2	36	NA	3271.63813215497	501	0	0	-5	L	1090.54604405166	-2.5
1618	A920970102	2010	A920	2	36	NA	3271.63813215497	501	0	5	10	R	1090.54604405166	5
1621	A920970401	2010	A920	1	67	NA	1866.49358477717	501	25	30	30	R	622.164528259058	27.5
1622	A920970401	2010	A920	1	67	NA	1866.49358477717	501	25	40	40	L	622.164528259058	32.5
1623	A920970402	2010	A920	2	66	NA	1594.49140794364	501	30	25	25	R	531.497135981213	27.5
1624	A920970402	2010	A920	2	66	NA	1594.49140794364	501	35	35	50	L	531.497135981213	42.5
1625	A920970403	2010	A920	1	42	NA	4521.68067832228	501	0	10	15	R	1507.22689277409	7.5
1626	A920970403	2010	A920	1	42	NA	4521.68067832228	501	0	5	10	L	1507.22689277409	5
1627	A920971301	2010	A920	1	61	NA	4652.41416549317	501	15	20	30	L	1550.80472183106	22.5
1628	A920971301	2010	A920	1	61	NA	4652.41416549317	501	25	25	25	R	1550.80472183106	25
1629	A920971302	2010	A920	2	59	NA	5776.27549290893	501	5	5	30	L	1925.42516430298	17.5
1630	A920971302	2010	A920	2	59	NA	5776.27549290893	501	5	10	30	R	1925.42516430298	17.5
1631	A920971501	2010	A920	1	79	NA	3740.10209272266	501	20	35	50	R	1246.70069757422	35
1632	A920971501	2010	A920	1	79	NA	3740.10209272266	501	15	50	60	L	1246.70069757422	37.5
1633	A920972202	2010	A920	2	30	NA	8020.223292534	501	5	10	5	L	2673.407764178	5
1634	A920972202	2010	A920	2	30	NA	8020.223292534	501	5	5	5	R	2673.407764178	5
1637	A920973401	2010	A920	1	80	NA	1870.05104636133	501	25	65	75	L	623.35034878711	50
1638	A920973401	2010	A920	1	80	NA	1870.05104636133	501	35	55	65	R	623.35034878711	50
1639	A920973402	2010	A920	2	61	NA	2178.84679190714	501	10	35	30	R	726.282263969048	20
1640	A920973402	2010	A920	2	61	NA	2178.84679190714	501	15	35	35	L	726.282263969048	25
1641	A920973901	2010	A920	1	32	NA	5718.76152187285	501	5	0	-5	L	1906.25384062428	0
1642	A920973901	2010	A920	1	32	NA	5718.76152187285	501	5	-5	-5	R	1906.25384062428	0
1643	A920973902	2010	A920	2	29	NA	6204.64248935939	501	0	10	-5	L	2068.2141631198	-2.5
1644	A920973902	2010	A920	2	29	NA	6204.64248935939	501	10	10	5	R	2068.2141631198	7.5
1645	A920975301	2010	A920	2	55	NA	5776.27549290893	501	5	20	20	L	1925.42516430298	12.5
1646	A920975301	2010	A920	2	55	NA	5776.27549290893	501	5	15	15	R	1925.42516430298	10
1647	A920977901	2010	A920	1	47	NA	7222.47985949275	501	10	5	10	R	2407.49328649758	10
1648	A920977901	2010	A920	1	47	NA	7222.47985949275	501	15	5	10	L	2407.49328649758	12.5
1649	A920977902	2010	A920	2	45	NA	4337.84577176732	501	5	15	20	R	1445.94859058911	12.5
1650	A920977902	2010	A920	2	45	NA	4337.84577176732	501	30	45	55	L	1445.94859058911	42.5
1651	A920977903	2010	A920	2	18	NA	6764.31435589259	501	-5	10	5	L	2254.7714519642	0
1652	A920977903	2010	A920	2	18	NA	6764.31435589259	501	-5	5	0	R	2254.7714519642	-2.5
1653	A920977904	2010	A920	1	13	NA	3569.56026453018	501	10	0	0	R	1189.85342151006	5
1654	A920977904	2010	A920	1	13	NA	3569.56026453018	501	0	0	0	L	1189.85342151006	0
1655	A920979701	2010	A920	1	55	NA	3225.6106418949	501	5	20	35	R	1075.2035472983	20
1656	A920979701	2010	A920	1	55	NA	3225.6106418949	501	10	15	25	L	1075.2035472983	17.5
1657	A920979702	2010	A920	2	53	NA	2859.68798477314	501	10	20	20	L	953.229328257713	15
1658	A920979702	2010	A920	2	53	NA	2859.68798477314	501	25	20	25	R	953.229328257713	25
1659	A920979703	2010	A920	2	29	NA	6204.64248935939	501	5	15	10	L	2068.2141631198	7.5
1660	A920979703	2010	A920	2	29	NA	6204.64248935939	501	-10	0	-5	R	2068.2141631198	-7.5
1661	A920979704	2010	A920	2	27	NA	6204.64248935939	501	5	5	10	R	2068.2141631198	7.5
1662	A920979704	2010	A920	2	27	NA	6204.64248935939	501	5	5	15	L	2068.2141631198	10
1663	A921967901	2010	A921	1	42	NA	4564.48879549863	501	-5	5	20	L	1521.49626516621	7.5
1664	A921967901	2010	A921	1	42	NA	4564.48879549863	501	0	5	10	R	1521.49626516621	5
1665	A921967902	2010	A921	2	40	NA	4241.65086403691	501	5	0	20	R	1413.88362134564	12.5
1666	A921967902	2010	A921	2	40	NA	4241.65086403691	501	5	5	20	L	1413.88362134564	12.5
1671	A921968301	2010	A921	1	58	NA	3256.14847243775	501	-5	0	10	L	1085.38282414592	2.5
1672	A921968301	2010	A921	1	58	NA	3256.14847243775	501	-5	10	5	R	1085.38282414592	0
1673	A921968302	2010	A921	2	54	NA	2886.76151496001	501	5	20	20	L	962.253838320004	12.5
1674	A921968302	2010	A921	2	54	NA	2886.76151496001	501	10	25	20	R	962.253838320004	15
1675	A921968303	2010	A921	1	28	NA	6930.71264946888	501	-5	0	-10	R	2310.23754982296	-7.5
1676	A921968303	2010	A921	1	28	NA	6930.71264946888	501	-5	5	0	L	2310.23754982296	-2.5
1677	A921968304	2010	A921	2	26	NA	6263.38371449615	501	5	5	0	L	2087.79457149872	2.5
1678	A921968304	2010	A921	2	26	NA	6263.38371449615	501	0	5	5	R	2087.79457149872	2.5
1679	A921968601	2010	A921	1	51	NA	5715.79307783584	501	5	-5	-5	R	1905.26435927861	0
1680	A921968601	2010	A921	1	51	NA	5715.79307783584	501	0	-5	5	L	1905.26435927861	2.5
1681	A921968602	2010	A921	1	23	NA	6172.77252473186	501	0	5	10	L	2057.59084157729	5
1682	A921968602	2010	A921	1	23	NA	6172.77252473186	501	10	10	5	R	2057.59084157729	7.5
1683	A921969302	2010	A921	2	43	NA	8483.30172807383	501	15	20	20	L	2827.76724269128	17.5
1684	A921969302	2010	A921	2	43	NA	8483.30172807383	501	10	5	15	R	2827.76724269128	12.5
1687	A921969803	2010	A921	2	66	NA	3219.17387973448	501	20	20	15	R	1073.05795991149	17.5
1688	A921969803	2010	A921	2	66	NA	3219.17387973448	501	55	50	25	L	1073.05795991149	40
1689	A921970202	2010	A921	2	40	NA	8483.30172807383	501	0	0	-5	L	2827.76724269128	-2.5
1690	A921970202	2010	A921	2	40	NA	8483.30172807383	501	-5	10	-10	R	2827.76724269128	-7.5
1695	A921971001	2010	A921	1	41	NA	4564.48879549863	501	5	-5	-5	R	1521.49626516621	0
1696	A921971001	2010	A921	1	41	NA	4564.48879549863	501	0	-5	5	L	1521.49626516621	2.5
1697	A921971002	2010	A921	2	37	NA	3302.611718855	501	-5	5	15	R	1100.87057295167	5
1698	A921971002	2010	A921	2	37	NA	3302.611718855	501	5	0	10	L	1100.87057295167	7.5
1703	A921971501	2010	A921	1	69	NA	2512.21899132325	501	15	20	15	R	837.406330441083	15
1704	A921971501	2010	A921	1	69	NA	2512.21899132325	501	5	25	25	L	837.406330441083	15
1705	A921971502	2010	A921	2	64	NA	2932.6327904129	501	15	25	20	R	977.544263470968	17.5
1706	A921971502	2010	A921	2	64	NA	2932.6327904129	501	20	10	5	L	977.544263470968	12.5
1707	A921971503	2010	A921	2	36	NA	4403.48229180667	501	5	10	10	R	1467.82743060222	7.5
1708	A921971503	2010	A921	2	36	NA	4403.48229180667	501	-5	0	5	L	1467.82743060222	0
1709	A921972201	2010	A921	1	65	NA	1884.16424349244	501	20	20	25	R	628.054747830813	22.5
1710	A921972201	2010	A921	1	65	NA	1884.16424349244	501	25	35	45	L	628.054747830813	35
1711	A921972202	2010	A921	2	59	NA	2915.48061913108	501	25	20	35	R	971.826873043692	30
1712	A921972202	2010	A921	2	59	NA	2915.48061913108	501	25	20	35	L	971.826873043692	30
1713	A921972203	2010	A921	2	32	NA	4048.07658484982	501	10	5	10	L	1349.35886161661	10
1714	A921972203	2010	A921	2	32	NA	4048.07658484982	501	10	5	5	R	1349.35886161661	7.5
1715	A921972601	2010	A921	1	63	NA	2348.22998804639	501	30	25	30	L	782.743329348798	30
1716	A921972601	2010	A921	1	63	NA	2348.22998804639	501	25	15	30	R	782.743329348798	27.5
1717	A921972602	2010	A921	2	59	NA	2915.48061913108	501	15	25	20	L	971.826873043692	17.5
1718	A921972602	2010	A921	2	59	NA	2915.48061913108	501	15	20	20	R	971.826873043692	17.5
1719	A921973101	2010	A921	1	35	NA	4744.04998060965	501	0	0	10	L	1581.34999353655	5
1720	A921973101	2010	A921	1	35	NA	4744.04998060965	501	5	5	0	R	1581.34999353655	2.5
1721	A921973102	2010	A921	2	36	NA	3302.611718855	501	10	0	15	L	1100.87057295167	12.5
1722	A921973102	2010	A921	2	36	NA	3302.611718855	501	5	5	10	R	1100.87057295167	7.5
1727	A921973401	2010	A921	1	66	NA	1884.16424349244	501	10	20	25	R	628.054747830813	17.5
1728	A921973401	2010	A921	1	66	NA	1884.16424349244	501	40	60	70	L	628.054747830813	55
1729	A921973402	2010	A921	2	63	NA	2199.47459280968	501	25	20	15	R	733.158197603226	20
1730	A921973402	2010	A921	2	63	NA	2199.47459280968	501	20	15	10	L	733.158197603226	15
1731	A921973403	2010	A921	2	32	NA	4048.07658484982	501	0	-5	-5	L	1349.35886161661	-2.5
1732	A921973403	2010	A921	2	32	NA	4048.07658484982	501	5	0	0	R	1349.35886161661	2.5
1733	A921974201	2010	A921	1	69	NA	1884.16424349244	501	15	25	20	R	628.054747830813	17.5
1734	A921974201	2010	A921	1	69	NA	1884.16424349244	501	25	35	35	L	628.054747830813	30
1735	A921974202	2010	A921	2	63	NA	2199.47459280968	501	15	30	45	R	733.158197603226	30
1736	A921974202	2010	A921	2	63	NA	2199.47459280968	501	25	25	50	L	733.158197603226	37.5
1743	A921976604	2010	A921	1	64	NA	2348.22998804639	501	15	20	40	R	782.743329348798	27.5
1744	A921976604	2010	A921	1	64	NA	2348.22998804639	501	15	45	70	L	782.743329348798	42.5
1745	A921976605	2010	A921	2	60	NA	2199.47459280968	501	5	5	0	R	733.158197603226	2.5
1746	A921976605	2010	A921	2	60	NA	2199.47459280968	501	5	10	10	L	733.158197603226	7.5
1747	A921978201	2010	A921	1	37	NA	4744.04998060965	501	10	5	20	L	1581.34999353655	15
1748	A921978201	2010	A921	1	37	NA	4744.04998060965	501	10	0	10	R	1581.34999353655	10
1749	A921978202	2010	A921	2	32	NA	4048.07658484982	501	0	5	0	R	1349.35886161661	0
1750	A921978202	2010	A921	2	32	NA	4048.07658484982	501	0	10	10	L	1349.35886161661	5
1755	A921979202	2010	A921	2	40	NA	8483.30172807383	501	0	20	25	L	2827.76724269128	12.5
1756	A921979202	2010	A921	2	40	NA	8483.30172807383	501	10	15	5	R	2827.76724269128	7.5
1757	A922963801	2010	A922	1	53	NA	7200.82532947816	501	5	20	40	R	2400.27510982605	22.5
1758	A922963801	2010	A922	1	53	NA	7200.82532947816	501	5	25	40	L	2400.27510982605	22.5
1759	A922963802	2010	A922	2	49	NA	5516.60820974757	501	25	20	15	R	1838.86940324919	20
1760	A922963802	2010	A922	2	49	NA	5516.60820974757	501	20	15	5	L	1838.86940324919	12.5
1761	A922964301	2010	A922	1	63	NA	3944.43809683117	501	40	65	75	R	1314.81269894372	57.5
1762	A922964301	2010	A922	1	63	NA	3944.43809683117	501	25	65	65	L	1314.81269894372	45
1767	A922965001	2010	A922	1	68	NA	3560.53939269993	501	40	65	55	L	1186.84646423331	47.5
1768	A922965001	2010	A922	1	68	NA	3560.53939269993	501	50	60	55	R	1186.84646423331	52.5
1771	A922966302	2010	A922	2	60	NA	8312.77417347182	501	35	30	30	R	2770.92472449061	32.5
1772	A922966302	2010	A922	2	60	NA	8312.77417347182	501	40	35	40	L	2770.92472449061	40
1773	A922966701	2010	A922	1	46	NA	9185.11025609404	501	10	10	25	L	3061.70341869801	17.5
1774	A922966701	2010	A922	1	46	NA	9185.11025609404	501	10	10	15	R	3061.70341869801	12.5
1775	A922966702	2010	A922	2	46	NA	5516.60820974757	501	10	10	20	R	1838.86940324919	15
1776	A922966702	2010	A922	2	46	NA	5516.60820974757	501	10	5	15	L	1838.86940324919	12.5
1777	A922966703	2010	A922	2	19	NA	8602.44325695035	501	30	0	5	R	2867.48108565012	17.5
1778	A922966703	2010	A922	2	19	NA	8602.44325695035	501	5	5	5	L	2867.48108565012	5
1781	A922967301	2010	A922	1	53	NA	7200.82532947816	501	5	15	55	L	2400.27510982605	30
1782	A922967301	2010	A922	1	53	NA	7200.82532947816	501	5	15	35	R	2400.27510982605	20
1783	A922967302	2010	A922	2	50	NA	3636.77711107019	501	0	5	5	L	1212.2590370234	2.5
1784	A922967302	2010	A922	2	50	NA	3636.77711107019	501	0	5	10	R	1212.2590370234	5
1787	A922968002	2010	A922	2	51	NA	3636.77711107019	501	10	10	10	L	1212.2590370234	10
1788	A922968002	2010	A922	2	51	NA	3636.77711107019	501	5	15	10	R	1212.2590370234	7.5
1789	A922968003	2010	A922	2	26	NA	7890.68664407662	501	5	5	20	L	2630.22888135887	12.5
1790	A922968003	2010	A922	2	26	NA	7890.68664407662	501	25	15	35	R	2630.22888135887	30
1791	A922968004	2010	A922	1	25	NA	8731.39571674738	501	0	-5	0	L	2910.46523891579	0
1792	A922968004	2010	A922	1	25	NA	8731.39571674738	501	5	-5	0	R	2910.46523891579	2.5
1793	A922968601	2010	A922	1	71	NA	2120.56739181363	501	20	10	10	R	706.855797271211	15
1794	A922968601	2010	A922	1	71	NA	2120.56739181363	501	5	25	25	L	706.855797271211	15
1795	A922968602	2010	A922	2	69	NA	2027.77711662398	501	15	35	60	L	675.925705541326	37.5
1796	A922968602	2010	A922	2	69	NA	2027.77711662398	501	25	45	60	R	675.925705541326	42.5
1797	A922968901	2010	A922	1	47	NA	9185.11025609404	501	0	15	15	L	3061.70341869801	7.5
1798	A922968901	2010	A922	1	47	NA	9185.11025609404	501	20	15	25	R	3061.70341869801	22.5
1799	A922968902	2010	A922	2	47	NA	5516.60820974757	501	5	0	0	L	1838.86940324919	2.5
1800	A922968902	2010	A922	2	47	NA	5516.60820974757	501	0	10	15	R	1838.86940324919	7.5
1801	A922968905	2010	A922	2	71	NA	2670.52465112708	501	5	10	20	L	890.174883709028	12.5
1802	A922968905	2010	A922	2	71	NA	2670.52465112708	501	20	30	25	R	890.174883709028	22.5
1805	A922969802	2010	A922	2	47	NA	5516.60820974757	501	5	5	10	L	1838.86940324919	7.5
1806	A922969802	2010	A922	2	47	NA	5516.60820974757	501	10	10	20	R	1838.86940324919	15
1809	A922969804	2010	A922	1	16	NA	5209.03055515577	501	-5	0	-5	L	1736.34351838526	-5
1810	A922969804	2010	A922	1	16	NA	5209.03055515577	501	0	0	0	R	1736.34351838526	0
1811	A922971002	2010	A922	2	54	NA	5455.16566660528	501	10	5	15	L	1818.38855553509	12.5
1812	A922971002	2010	A922	2	54	NA	5455.16566660528	501	15	10	10	R	1818.38855553509	12.5
1813	A922971003	2010	A922	2	22	NA	7348.12900136655	501	0	0	5	R	2449.37633378885	2.5
1814	A922971003	2010	A922	2	22	NA	7348.12900136655	501	0	10	10	L	2449.37633378885	5
1815	A922971501	2010	A922	1	56	NA	5469.51369712613	501	25	30	40	L	1823.17123237538	32.5
1816	A922971501	2010	A922	1	56	NA	5469.51369712613	501	15	20	0	R	1823.17123237538	7.5
1817	A922971502	2010	A922	2	55	NA	4897.27704833583	501	15	10	25	R	1632.42568277861	20
1818	A922971502	2010	A922	2	55	NA	4897.27704833583	501	5	10	15	L	1632.42568277861	10
1819	A922971503	2010	A922	1	29	NA	11641.8609556632	501	5	15	15	R	3880.62031855439	10
1820	A922971503	2010	A922	1	29	NA	11641.8609556632	501	5	20	20	L	3880.62031855439	12.5
1821	A922972102	2010	A922	2	50	NA	3636.77711107019	501	5	5	20	L	1212.2590370234	12.5
1822	A922972102	2010	A922	2	50	NA	3636.77711107019	501	25	15	35	R	1212.2590370234	30
1823	A922972104	2010	A922	2	24	NA	4898.7526675777	501	5	-5	-5	L	1632.91755585923	0
1824	A922972104	2010	A922	2	24	NA	4898.7526675777	501	15	10	0	R	1632.91755585923	7.5
1825	A922972801	2010	A922	1	63	NA	4437.49285893506	501	10	25	55	R	1479.16428631169	32.5
1826	A922972801	2010	A922	1	63	NA	4437.49285893506	501	5	30	60	L	1479.16428631169	32.5
1827	A922972802	2010	A922	2	56	NA	5509.43667937781	501	5	10	-5	L	1836.47889312594	0
1828	A922972802	2010	A922	2	56	NA	5509.43667937781	501	5	5	5	R	1836.47889312594	5
1829	A922973601	2010	A922	1	73	NA	2120.56739181363	501	15	35	35	R	706.855797271211	25
1830	A922973601	2010	A922	1	73	NA	2120.56739181363	501	110	110	110	L	706.855797271211	110
1831	A922973602	2010	A922	2	72	NA	2670.52465112708	501	15	20	30	L	890.174883709028	22.5
1832	A922973602	2010	A922	2	72	NA	2670.52465112708	501	110	110	110	R	890.174883709028	110
1833	A922974501	2010	A922	1	39	NA	5976.6116091835	501	0	5	15	L	1992.20386972783	7.5
1834	A922974501	2010	A922	1	39	NA	5976.6116091835	501	0	0	5	R	1992.20386972783	2.5
1835	A922974502	2010	A922	2	39	NA	4160.67023328403	501	-5	0	0	R	1386.89007776134	-2.5
1836	A922974502	2010	A922	2	39	NA	4160.67023328403	501	0	0	10	L	1386.89007776134	5
1843	A922974506	2010	A922	2	62	NA	2770.92472449061	501	40	25	20	L	923.641574830202	30
1844	A922974506	2010	A922	2	62	NA	2770.92472449061	501	35	35	30	R	923.641574830202	32.5
1845	A922976201	2010	A922	1	50	NA	7200.82532947816	501	10	40	55	R	2400.27510982605	32.5
1846	A922976201	2010	A922	1	50	NA	7200.82532947816	501	20	60	70	L	2400.27510982605	45
1847	A922976202	2010	A922	2	47	NA	5516.60820974757	501	5	10	10	L	1838.86940324919	7.5
1848	A922976202	2010	A922	2	47	NA	5516.60820974757	501	5	10	15	R	1838.86940324919	10
1849	A922976204	2010	A922	2	17	NA	8602.44325695035	501	10	10	10	R	2867.48108565012	10
1850	A922976204	2010	A922	2	17	NA	8602.44325695035	501	-5	0	10	L	2867.48108565012	2.5
1851	A922976603	2010	A922	1	26	NA	15988.670628633	501	5	-5	5	R	5329.55687621102	5
1852	A922976603	2010	A922	1	26	NA	15988.670628633	501	5	-5	5	L	5329.55687621102	5
1853	A922976604	2010	A922	2	21	NA	9797.50533515539	501	0	-10	-5	L	3265.83511171846	-2.5
1854	A922976604	2010	A922	2	21	NA	9797.50533515539	501	5	-5	0	R	3265.83511171846	2.5
1855	A922978601	2010	A922	1	42	NA	5750.39825395334	501	5	15	30	R	1916.79941798445	17.5
1856	A922978601	2010	A922	1	42	NA	5750.39825395334	501	10	20	35	L	1916.79941798445	22.5
1857	A922978602	2010	A922	2	38	NA	4160.67023328403	501	15	0	10	L	1386.89007776134	12.5
1858	A922978602	2010	A922	2	38	NA	4160.67023328403	501	15	5	10	R	1386.89007776134	12.5
1863	A922979501	2010	A922	1	37	NA	5976.6116091835	501	5	5	10	R	1992.20386972783	7.5
1864	A922979501	2010	A922	1	37	NA	5976.6116091835	501	10	10	15	L	1992.20386972783	12.5
1865	A922979502	2010	A922	2	37	NA	4160.67023328403	501	0	-5	0	L	1386.89007776134	0
1866	A922979502	2010	A922	2	37	NA	4160.67023328403	501	-5	0	-5	R	1386.89007776134	-5
1869	A923971201	2010	A923	2	22	NA	6697.43794151123	512	5	-5	-5	L	2232.47931383708	0
1870	A923971201	2010	A923	2	22	NA	6697.43794151123	512	5	10	-5	R	2232.47931383708	0
1871	A923971301	2010	A923	1	24	NA	10631.8596834119	512	-5	-5	-5	L	3543.95322780395	-5
1872	A923971301	2010	A923	1	24	NA	10631.8596834119	512	5	5	0	R	3543.95322780395	2.5
1879	A923972601	2010	A923	2	61	NA	3788.33095732743	512	25	15	20	R	1262.77698577581	22.5
1880	A923972601	2010	A923	2	61	NA	3788.33095732743	512	20	25	25	L	1262.77698577581	22.5
1881	A923972801	2010	A923	1	59	NA	5608.32487000124	512	5	5	-5	L	1869.44162333375	0
1882	A923972801	2010	A923	1	59	NA	5608.32487000124	512	5	10	5	R	1869.44162333375	5
1883	A923972802	2010	A923	2	58	NA	5021.56538704702	512	5	5	-5	L	1673.85512901567	0
1884	A923972802	2010	A923	2	58	NA	5021.56538704702	512	5	10	5	R	1673.85512901567	5
1885	A923972803	2010	A923	1	32	NA	9943.13202348701	512	5	-5	5	R	3314.37734116234	5
1886	A923972803	2010	A923	1	32	NA	9943.13202348701	512	0	-10	5	L	3314.37734116234	2.5
1887	A923973601	2010	A923	1	33	NA	9943.13202348701	512	-5	-10	0	R	3314.37734116234	-2.5
1888	A923973601	2010	A923	1	33	NA	9943.13202348701	512	5	0	5	L	3314.37734116234	5
1889	A923973702	2010	A923	2	33	NA	6972.32597919165	512	5	5	5	L	2324.10865973055	5
1890	A923973702	2010	A923	2	33	NA	6972.32597919165	512	0	5	10	R	2324.10865973055	5
1893	A923974901	2010	A923	1	66	NA	3245.24673103576	512	15	25	15	L	1081.74891034525	15
1894	A923974901	2010	A923	1	66	NA	3245.24673103576	512	20	15	15	R	1081.74891034525	17.5
1895	A923974902	2010	A923	2	61	NA	3788.33095732743	512	40	20	15	R	1262.77698577581	27.5
1896	A923974902	2010	A923	2	61	NA	3788.33095732743	512	35	25	10	L	1262.77698577581	22.5
1897	A923974903	2010	A923	1	29	NA	11937.3205638096	512	15	10	10	R	3979.10685460321	12.5
1898	A923974903	2010	A923	1	29	NA	11937.3205638096	512	20	5	5	L	3979.10685460321	12.5
1899	A923975001	2010	A923	1	77	NA	3251.43204057603	512	50	85	90	R	1083.81068019201	70
1900	A923975001	2010	A923	1	77	NA	3251.43204057603	512	100	110	110	L	1083.81068019201	105
1903	A923975701	2010	A923	1	59	NA	8412.48730500186	512	0	10	15	L	2804.16243500062	7.5
1904	A923975701	2010	A923	1	59	NA	8412.48730500186	512	10	20	20	R	2804.16243500062	15
1905	A923975702	2010	A923	2	57	NA	7532.34808057052	512	15	15	20	R	2510.78269352351	17.5
1906	A923975702	2010	A923	2	57	NA	7532.34808057052	512	30	20	30	L	2510.78269352351	30
1909	A923976402	2010	A923	2	56	NA	5021.56538704702	512	5	-10	5	L	1673.85512901567	5
1910	A923976402	2010	A923	2	56	NA	5021.56538704702	512	15	10	5	R	1673.85512901567	10
1911	A923976403	2010	A923	1	30	NA	9943.13202348701	512	10	5	10	L	3314.37734116234	10
1912	A923976403	2010	A923	1	30	NA	9943.13202348701	512	10	0	10	R	3314.37734116234	10
1913	A923977201	2010	A923	1	33	NA	9943.13202348701	512	20	20	10	L	3314.37734116234	15
1914	A923977201	2010	A923	1	33	NA	9943.13202348701	512	5	10	20	R	3314.37734116234	12.5
1915	A923977202	2010	A923	2	31	NA	6972.32597919165	512	15	0	0	L	2324.10865973055	7.5
1916	A923977202	2010	A923	2	31	NA	6972.32597919165	512	0	5	0	R	2324.10865973055	0
1921	A923977401	2010	A923	1	72	NA	2899.18056109716	512	35	40	50	R	966.393520365721	42.5
1922	A923977401	2010	A923	1	72	NA	2899.18056109716	512	35	45	55	L	966.393520365721	45
1925	A923978801	2010	A923	1	53	NA	16105.8646105721	512	15	15	30	R	5368.62153685737	22.5
1926	A923978801	2010	A923	1	53	NA	16105.8646105721	512	5	10	30	L	5368.62153685737	17.5
1927	A923978803	2010	A923	2	18	NA	11761.020359349	512	-5	0	5	L	3920.34011978301	0
1928	A923978803	2010	A923	2	18	NA	11761.020359349	512	0	10	5	R	3920.34011978301	2.5
1929	A923978804	2010	A923	2	17	NA	11761.020359349	512	0	0	-5	L	3920.34011978301	-2.5
1930	A923978804	2010	A923	2	17	NA	11761.020359349	512	0	5	0	R	3920.34011978301	0
1931	A924966401	2010	A924	1	80	NA	3943.36851080542	501	30	60	55	R	1314.45617026847	42.5
1932	A924966401	2010	A924	1	80	NA	3943.36851080542	501	80	80	90	L	1314.45617026847	85
1933	A924966402	2010	A924	2	80	NA	4901.92874638705	501	40	55	45	R	1633.97624879568	42.5
1934	A924966402	2010	A924	2	80	NA	4901.92874638705	501	90	100	85	L	1633.97624879568	87.5
1935	A924966901	2010	A924	1	41	NA	4767.42419344849	501	0	0	5	L	1589.14139781616	2.5
1936	A924966901	2010	A924	1	41	NA	4767.42419344849	501	15	0	10	R	1589.14139781616	12.5
1937	A924966902	2010	A924	2	39	NA	3449.44455238078	501	10	5	5	R	1149.81485079359	7.5
1938	A924966902	2010	A924	2	39	NA	3449.44455238078	501	10	5	10	L	1149.81485079359	10
1943	A924967602	2010	A924	2	31	NA	8456.10499321519	501	-5	-5	-10	R	2818.70166440506	-7.5
1944	A924967602	2010	A924	2	31	NA	8456.10499321519	501	-5	-10	0	L	2818.70166440506	-2.5
1945	A924967701	2010	A924	1	47	NA	7615.00593881301	501	5	55	75	R	2538.33531293767	40
1946	A924967701	2010	A924	1	47	NA	7615.00593881301	501	5	35	50	L	2538.33531293767	27.5
1947	A924967702	2010	A924	2	45	NA	4573.59825936337	501	15	20	15	R	1524.53275312112	15
1948	A924967702	2010	A924	2	45	NA	4573.59825936337	501	30	45	50	L	1524.53275312112	40
1949	A924967703	2010	A924	1	18	NA	4318.59798162487	501	5	5	10	R	1439.53266054162	7.5
1950	A924967703	2010	A924	1	18	NA	4318.59798162487	501	0	5	5	L	1439.53266054162	2.5
1953	A924968401	2010	A924	1	51	NA	5969.91501674685	501	15	20	15	L	1989.97167224895	15
1954	A924968401	2010	A924	1	51	NA	5969.91501674685	501	20	30	45	R	1989.97167224895	32.5
1955	A924968402	2010	A924	2	43	NA	4430.23301301855	501	5	0	0	R	1476.74433767285	2.5
1956	A924968402	2010	A924	2	43	NA	4430.23301301855	501	5	0	5	L	1476.74433767285	5
1957	A924968403	2010	A924	2	19	NA	7131.94013610414	501	5	-10	-5	L	2377.31337870138	0
1958	A924968403	2010	A924	2	19	NA	7131.94013610414	501	5	-5	0	R	2377.31337870138	2.5
1959	A924968404	2010	A924	1	13	NA	3763.55810499378	501	0	5	5	R	1254.51936833126	2.5
1960	A924968404	2010	A924	1	13	NA	3763.55810499378	501	5	10	5	L	1254.51936833126	5
1963	A924968901	2010	A924	1	60	NA	2452.63138072194	501	15	10	25	L	817.543793573981	20
1964	A924968901	2010	A924	1	60	NA	2452.63138072194	501	10	5	5	R	817.543793573981	7.5
1965	A924968902	2010	A924	2	57	NA	3045.10175441395	501	25	45	35	L	1015.03391813798	30
1966	A924968902	2010	A924	2	57	NA	3045.10175441395	501	20	50	60	R	1015.03391813798	40
1967	A924968903	2010	A924	2	27	NA	6541.85132030284	501	5	5	-5	R	2180.61710676761	0
1968	A924968903	2010	A924	2	27	NA	6541.85132030284	501	15	15	35	L	2180.61710676761	25
1969	A924969502	2010	A924	2	42	NA	8860.46602603709	501	10	5	20	L	2953.4886753457	15
1970	A924969502	2010	A924	2	42	NA	8860.46602603709	501	15	10	10	R	2953.4886753457	12.5
1971	A924969504	2010	A924	2	12	NA	6689.63090390475	501	0	-5	5	L	2229.87696796825	2.5
1972	A924969504	2010	A924	2	12	NA	6689.63090390475	501	0	5	5	R	2229.87696796825	2.5
1973	A924970201	2010	A924	1	35	NA	4954.96859906666	501	-5	-5	-10	R	1651.65619968889	-7.5
1974	A924970201	2010	A924	1	35	NA	4954.96859906666	501	-5	-10	0	L	1651.65619968889	-2.5
1975	A924970202	2010	A924	2	35	NA	3449.44455238078	501	-5	5	0	L	1149.81485079359	-2.5
1976	A924970202	2010	A924	2	35	NA	3449.44455238078	501	5	5	10	R	1149.81485079359	7.5
1977	A924970501	2010	A924	2	69	NA	1681.14854967971	501	15	10	15	L	560.382849893236	15
1978	A924970501	2010	A924	2	69	NA	1681.14854967971	501	30	35	25	R	560.382849893236	27.5
1979	A924970502	2010	A924	2	38	NA	3449.44455238078	501	5	5	5	L	1149.81485079359	5
1980	A924970502	2010	A924	2	38	NA	3449.44455238078	501	0	5	15	R	1149.81485079359	7.5
1981	A924970503	2010	A924	1	38	NA	4954.96859906666	501	0	10	15	R	1651.65619968889	7.5
1982	A924970503	2010	A924	1	38	NA	4954.96859906666	501	-5	10	15	L	1651.65619968889	5
1985	A924971203	2010	A924	2	23	NA	15654.9725680712	501	0	-5	5	R	5218.32418935708	2.5
1986	A924971203	2010	A924	2	23	NA	15654.9725680712	501	-5	0	5	L	5218.32418935708	0
1987	A924971301	2010	A924	1	74	NA	2344.10298582248	501	35	60	60	R	781.367661940826	47.5
1988	A924971301	2010	A924	1	74	NA	2344.10298582248	501	90	110	110	L	781.367661940826	100
1989	A924971302	2010	A924	2	69	NA	2241.53139957294	501	20	30	30	L	747.177133190981	25
1990	A924971302	2010	A924	2	69	NA	2241.53139957294	501	85	80	70	R	747.177133190981	77.5
1991	A924971304	2010	A924	2	42	NA	5906.97735069139	501	15	15	20	L	1968.99245023046	17.5
1992	A924971304	2010	A924	2	42	NA	5906.97735069139	501	15	20	15	R	1968.99245023046	15
1993	A924971502	2010	A924	2	36	NA	6898.88910476156	501	30	20	25	L	2299.62970158719	27.5
1994	A924971502	2010	A924	2	36	NA	6898.88910476156	501	20	25	20	R	2299.62970158719	20
1999	A924972601	2010	A924	1	61	NA	2452.63138072194	501	10	5	5	L	817.543793573981	7.5
2000	A924972601	2010	A924	1	61	NA	2452.63138072194	501	20	20	40	R	817.543793573981	30
2001	A924972602	2010	A924	2	57	NA	3045.10175441395	501	5	5	5	L	1015.03391813798	5
2002	A924972602	2010	A924	2	57	NA	3045.10175441395	501	15	10	5	R	1015.03391813798	10
2003	A924973401	2010	A924	1	62	NA	2452.63138072194	501	15	25	15	R	817.543793573981	15
2004	A924973401	2010	A924	1	62	NA	2452.63138072194	501	35	35	30	L	817.543793573981	32.5
2005	A924973402	2010	A924	2	61	NA	2297.26237842384	501	30	35	35	L	765.754126141279	32.5
2006	A924973402	2010	A924	2	61	NA	2297.26237842384	501	35	45	50	R	765.754126141279	42.5
2007	A924973801	2010	A924	1	43	NA	4767.42419344849	501	0	20	15	L	1589.14139781616	7.5
2008	A924973801	2010	A924	1	43	NA	4767.42419344849	501	0	10	20	R	1589.14139781616	10
2009	A924973802	2010	A924	2	43	NA	4430.23301301855	501	5	15	10	R	1476.74433767285	7.5
2010	A924973802	2010	A924	2	43	NA	4430.23301301855	501	10	10	25	L	1476.74433767285	17.5
2011	A924973803	2010	A924	1	15	NA	4318.59798162487	501	5	0	-5	L	1439.53266054162	0
2012	A924973803	2010	A924	1	15	NA	4318.59798162487	501	5	0	5	R	1439.53266054162	5
2015	A924975901	2010	A924	1	67	NA	2951.90018027259	501	25	10	0	R	983.966726757531	12.5
2016	A924975901	2010	A924	1	67	NA	2951.90018027259	501	15	10	30	L	983.966726757531	22.5
2017	A924975903	2010	A924	2	35	NA	5174.16682857117	501	10	10	15	L	1724.72227619039	12.5
2018	A924975903	2010	A924	2	35	NA	5174.16682857117	501	0	10	20	R	1724.72227619039	10
2023	A924977402	2010	A924	1	69	NA	2951.90018027259	501	110	110	40	L	983.966726757531	75
2024	A924977402	2010	A924	1	69	NA	2951.90018027259	501	110	110	110	R	983.966726757531	110
2025	A924977403	2010	A924	2	66	NA	2521.72282451956	501	10	15	20	L	840.574274839854	15
2026	A924977403	2010	A924	2	66	NA	2521.72282451956	501	20	15	15	R	840.574274839854	17.5
2027	A924978101	2010	A924	1	35	NA	4954.96859906666	501	20	45	30	L	1651.65619968889	25
2028	A924978101	2010	A924	1	35	NA	4954.96859906666	501	5	10	20	R	1651.65619968889	12.5
2029	A924978102	2010	A924	2	35	NA	3449.44455238078	501	0	10	10	L	1149.81485079359	5
2030	A924978102	2010	A924	2	35	NA	3449.44455238078	501	5	10	15	R	1149.81485079359	10
2033	A924979002	2010	A924	2	39	NA	6898.88910476156	501	10	5	-5	L	2299.62970158719	2.5
2034	A924979002	2010	A924	2	39	NA	6898.88910476156	501	10	10	5	R	2299.62970158719	7.5
2039	A925971001	2010	A925	1	40	NA	1498.97359406977	512	0	10	55	L	499.657864689924	27.5
2040	A925971001	2010	A925	1	40	NA	1498.97359406977	512	0	10	15	R	499.657864689924	7.5
2041	A925971002	2010	A925	2	36	NA	1084.57441343949	512	5	0	-5	L	361.524804479828	0
2042	A925971002	2010	A925	2	36	NA	1084.57441343949	512	80	70	70	R	361.524804479828	75
2047	A925971005	2010	A925	2	63	NA	722.305275171326	512	10	10	15	L	240.768425057109	12.5
2048	A925971005	2010	A925	2	63	NA	722.305275171326	512	10	25	0	R	240.768425057109	5
2049	A925971006	2010	A925	2	42	NA	1392.95393751974	512	0	5	5	L	464.317979173248	2.5
2050	A925971006	2010	A925	2	42	NA	1392.95393751974	512	0	5	5	R	464.317979173248	2.5
2051	A925971501	2010	A925	1	76	NA	619.936996324619	512	50	50	65	R	206.64566544154	57.5
2052	A925971501	2010	A925	1	76	NA	619.936996324619	512	60	65	70	L	206.64566544154	65
2053	A925971901	2010	A925	1	65	NA	618.757669132821	512	30	35	50	L	206.252556377607	40
2054	A925971901	2010	A925	1	65	NA	618.757669132821	512	35	60	40	R	206.252556377607	37.5
2055	A925971902	2010	A925	2	58	NA	957.44094418842	512	40	30	35	R	319.14698139614	37.5
2056	A925971902	2010	A925	2	58	NA	957.44094418842	512	35	25	30	L	319.14698139614	32.5
2057	A925971903	2010	A925	2	30	NA	1329.38433619249	512	0	0	5	R	443.128112064164	2.5
2058	A925971903	2010	A925	2	30	NA	1329.38433619249	512	0	0	20	L	443.128112064164	10
2059	A925971904	2010	A925	1	32	NA	1895.81554335905	512	5	0	5	R	631.938514453015	5
2060	A925971904	2010	A925	1	32	NA	1895.81554335905	512	5	5	-5	L	631.938514453015	0
2061	A925972401	2010	A925	1	45	NA	2394.31029373294	512	15	15	35	R	798.103431244314	25
2062	A925972401	2010	A925	1	45	NA	2394.31029373294	512	15	20	25	L	798.103431244314	20
2063	A925972402	2010	A925	2	44	NA	1392.95393751974	512	15	20	25	R	464.317979173248	20
2064	A925972402	2010	A925	2	44	NA	1392.95393751974	512	30	25	35	L	464.317979173248	32.5
2065	A925972403	2010	A925	2	18	NA	2242.42473602364	512	5	-5	-5	L	747.474912007882	0
2066	A925972403	2010	A925	2	18	NA	2242.42473602364	512	10	5	15	R	747.474912007882	12.5
2071	A925972406	2010	A925	2	78	NA	770.632258919117	512	50	60	55	L	256.877419639706	52.5
2072	A925972406	2010	A925	2	78	NA	770.632258919117	512	55	70	55	R	256.877419639706	55
2073	A925973501	2010	A925	1	74	NA	552.774674795565	512	15	15	20	R	184.258224931855	17.5
2074	A925973501	2010	A925	1	74	NA	552.774674795565	512	10	10	20	L	184.258224931855	15
2075	A925973502	2010	A925	2	68	NA	528.586754906688	512	15	30	10	L	176.195584968896	12.5
2076	A925973502	2010	A925	2	68	NA	528.586754906688	512	15	45	35	R	176.195584968896	25
2077	A925973801	2010	A925	1	26	NA	2276.03916124945	512	0	5	0	R	758.679720416482	0
2078	A925973801	2010	A925	1	26	NA	2276.03916124945	512	0	0	-10	L	758.679720416482	-5
2079	A925975701	2010	A925	2	74	NA	696.133686323349	512	50	55	65	R	232.044562107783	57.5
2080	A925975701	2010	A925	2	74	NA	696.133686323349	512	45	65	70	L	232.044562107783	57.5
2081	A925975702	2010	A925	2	44	NA	1392.95393751974	512	0	10	15	L	464.317979173248	7.5
2082	A925975702	2010	A925	2	44	NA	1392.95393751974	512	15	10	-5	R	464.317979173248	5
2083	A925975703	2010	A925	1	45	NA	2394.31029373294	512	10	0	0	L	798.103431244314	5
2084	A925975703	2010	A925	1	45	NA	2394.31029373294	512	10	5	0	R	798.103431244314	5
2085	A925976401	2010	A925	1	68	NA	618.757669132821	512	15	25	25	R	206.252556377607	20
2086	A925976401	2010	A925	1	68	NA	618.757669132821	512	20	25	40	L	206.252556377607	30
2087	A925976402	2010	A925	2	69	NA	528.586754906688	512	10	10	20	R	176.195584968896	15
2088	A925976402	2010	A925	2	69	NA	528.586754906688	512	15	15	25	L	176.195584968896	20
2089	A925976403	2010	A925	2	43	NA	1392.95393751974	512	0	-5	10	L	464.317979173248	5
2090	A925976403	2010	A925	2	43	NA	1392.95393751974	512	10	5	10	R	464.317979173248	10
2091	A925976404	2010	A925	1	42	NA	1498.97359406977	512	45	25	25	R	499.657864689924	35
2092	A925976404	2010	A925	1	42	NA	1498.97359406977	512	30	55	55	L	499.657864689924	42.5
2093	A925978801	2010	A925	1	69	NA	618.757669132821	512	30	30	40	R	206.252556377607	35
2094	A925978801	2010	A925	1	69	NA	618.757669132821	512	30	40	45	L	206.252556377607	37.5
2095	A925978802	2010	A925	2	59	NA	957.44094418842	512	20	20	25	L	319.14698139614	22.5
2096	A925978802	2010	A925	2	59	NA	957.44094418842	512	35	45	30	R	319.14698139614	32.5
2097	A925979001	2010	A925	1	49	NA	2394.31029373294	512	10	10	20	L	798.103431244314	15
2098	A925979001	2010	A925	1	49	NA	2394.31029373294	512	25	40	35	R	798.103431244314	30
2101	A925979201	2010	A925	2	33	NA	1329.38433619249	512	0	5	15	L	443.128112064164	7.5
2102	A925979201	2010	A925	2	33	NA	1329.38433619249	512	5	5	10	R	443.128112064164	7.5
2103	A925979202	2010	A925	1	34	NA	1895.81554335905	512	0	0	10	L	631.938514453015	5
2104	A925979202	2010	A925	1	34	NA	1895.81554335905	512	0	0	15	R	631.938514453015	7.5
2105	A925979701	2010	A925	1	40	NA	1498.97359406977	512	-5	10	10	L	499.657864689924	2.5
2106	A925979701	2010	A925	1	40	NA	1498.97359406977	512	0	5	10	R	499.657864689924	5
2107	A925979702	2010	A925	2	34	NA	1329.38433619249	512	15	10	0	R	443.128112064164	7.5
2108	A925979702	2010	A925	2	34	NA	1329.38433619249	512	20	20	10	L	443.128112064164	15
2113	A926961703	2010	A926	1	23	NA	9039.38944893607	501	-5	0	-5	L	3013.12981631202	-5
2114	A926961703	2010	A926	1	23	NA	9039.38944893607	501	0	-5	-5	R	3013.12981631202	-2.5
2115	A926961704	2010	A926	2	27	NA	9172.08020166171	501	0	0	0	L	3057.36006722057	0
2116	A926961704	2010	A926	2	27	NA	9172.08020166171	501	0	0	-5	R	3057.36006722057	-2.5
2117	A926962201	2010	A926	1	32	NA	8453.82138015986	501	-5	5	15	L	2817.94046005329	5
2118	A926962201	2010	A926	1	32	NA	8453.82138015986	501	5	5	15	R	2817.94046005329	10
2119	A926962202	2010	A926	2	33	NA	5927.99112926426	501	5	5	0	L	1975.99704308809	2.5
2120	A926962202	2010	A926	2	33	NA	5927.99112926426	501	10	0	0	R	1975.99704308809	5
2121	A926962801	2010	A926	2	34	NA	5927.99112926426	501	0	-5	5	R	1975.99704308809	2.5
2122	A926962801	2010	A926	2	34	NA	5927.99112926426	501	0	0	0	L	1975.99704308809	0
2123	A926962802	2010	A926	1	38	NA	6947.17246879449	501	-5	-5	0	L	2315.72415626483	-2.5
2124	A926962802	2010	A926	1	38	NA	6947.17246879449	501	50	55	50	R	2315.72415626483	50
2127	A926963501	2010	A926	1	34	NA	8453.82138015986	501	0	-5	10	L	2817.94046005329	5
2128	A926963501	2010	A926	1	34	NA	8453.82138015986	501	5	-5	10	R	2817.94046005329	7.5
2129	A926964302	2010	A926	2	35	NA	4836.33463014212	501	0	0	-10	L	1612.11154338071	-5
2130	A926964302	2010	A926	2	35	NA	4836.33463014212	501	5	5	10	R	1612.11154338071	7.5
2133	A926966102	2010	A926	2	55	NA	8538.84203299581	501	5	15	20	R	2846.28067766527	12.5
2134	A926966102	2010	A926	2	55	NA	8538.84203299581	501	0	0	15	L	2846.28067766527	7.5
2135	A926966201	2010	A926	1	41	NA	6684.22361143294	501	-5	5	5	L	2228.07453714431	0
2136	A926966201	2010	A926	1	41	NA	6684.22361143294	501	5	10	15	R	2228.07453714431	10
2137	A926966202	2010	A926	2	37	NA	4836.33463014212	501	0	-10	-10	L	1612.11154338071	-5
2138	A926966202	2010	A926	2	37	NA	4836.33463014212	501	5	0	-5	R	1612.11154338071	0
2143	A926966601	2010	A926	1	45	NA	10676.709357511	501	-5	0	10	R	3558.90311917034	2.5
2144	A926966601	2010	A926	1	45	NA	10676.709357511	501	10	5	5	L	3558.90311917034	7.5
2145	A926966602	2010	A926	2	71	NA	3104.19959447251	501	40	45	35	R	1034.7331981575	37.5
2146	A926966602	2010	A926	2	71	NA	3104.19959447251	501	50	40	40	L	1034.7331981575	45
2147	A926967502	2010	A926	2	31	NA	5927.99112926426	501	0	-5	-5	L	1975.99704308809	-2.5
2148	A926967502	2010	A926	2	31	NA	5927.99112926426	501	-5	0	-5	R	1975.99704308809	-5
2153	A926968101	2010	A926	1	43	NA	6684.22361143294	501	-5	-5	10	L	2228.07453714431	2.5
2154	A926968101	2010	A926	1	43	NA	6684.22361143294	501	15	5	20	R	2228.07453714431	17.5
2155	A926968102	2010	A926	2	39	NA	4836.33463014212	501	10	0	0	L	1612.11154338071	5
2156	A926968102	2010	A926	2	39	NA	4836.33463014212	501	15	35	35	R	1612.11154338071	25
2161	A926968801	2010	A926	1	65	NA	2759.1644296706	501	30	40	75	L	919.721476556868	52.5
2162	A926968801	2010	A926	1	65	NA	2759.1644296706	501	40	45	75	R	919.721476556868	57.5
2163	A926970501	2010	A926	2	60	NA	3220.90395325404	501	10	10	-5	L	1073.63465108468	2.5
2164	A926970501	2010	A926	2	60	NA	3220.90395325404	501	15	15	0	R	1073.63465108468	7.5
2167	A926971801	2010	A926	1	37	NA	6947.17246879449	501	15	5	0	R	2315.72415626483	7.5
2168	A926971801	2010	A926	1	37	NA	6947.17246879449	501	15	15	5	L	2315.72415626483	10
2169	A926971802	2010	A926	2	34	NA	5927.99112926426	501	0	10	5	R	1975.99704308809	2.5
2170	A926971802	2010	A926	2	34	NA	5927.99112926426	501	-5	0	10	L	1975.99704308809	2.5
2175	A926972801	2010	A926	1	62	NA	5158.1113573946	501	20	25	35	L	1719.37045246487	27.5
2176	A926972801	2010	A926	1	62	NA	5158.1113573946	501	10	30	35	R	1719.37045246487	22.5
2177	A926972802	2010	A926	2	56	NA	6404.13152474686	501	20	20	10	R	2134.71050824895	15
2178	A926972802	2010	A926	2	56	NA	6404.13152474686	501	15	20	15	L	2134.71050824895	15
2179	A926973301	2010	A926	2	56	NA	4269.4210164979	501	25	20	30	R	1423.14033883264	27.5
2180	A926973301	2010	A926	2	56	NA	4269.4210164979	501	80	70	75	L	1423.14033883264	77.5
2181	A926973302	2010	A926	1	60	NA	3438.74090492973	501	55	60	65	R	1146.24696830991	60
2182	A926973302	2010	A926	1	60	NA	3438.74090492973	501	60	60	65	L	1146.24696830991	62.5
2183	A926973303	2010	A926	2	31	NA	5927.99112926426	501	20	20	5	L	1975.99704308809	12.5
2184	A926973303	2010	A926	2	31	NA	5927.99112926426	501	10	0	5	R	1975.99704308809	7.5
2185	A926973304	2010	A926	1	27	NA	10149.3146792961	501	0	5	10	L	3383.1048930987	5
2186	A926973304	2010	A926	1	27	NA	10149.3146792961	501	5	5	5	R	3383.1048930987	5
2187	A926974701	2010	A926	1	39	NA	6947.17246879449	501	0	5	10	L	2315.72415626483	5
2188	A926974701	2010	A926	1	39	NA	6947.17246879449	501	10	10	5	R	2315.72415626483	7.5
2189	A926974702	2010	A926	2	39	NA	4836.33463014212	501	20	15	25	L	1612.11154338071	22.5
2190	A926974702	2010	A926	2	39	NA	4836.33463014212	501	25	20	15	R	1612.11154338071	20
2195	A926975901	2010	A926	2	49	NA	12824.9353252251	501	15	15	30	R	4274.97844174171	22.5
2196	A926975901	2010	A926	2	49	NA	12824.9353252251	501	20	25	20	L	4274.97844174171	20
2197	A926977201	2010	A926	1	36	NA	6947.17246879449	501	10	5	10	R	2315.72415626483	10
2198	A926977201	2010	A926	1	36	NA	6947.17246879449	501	0	-5	5	L	2315.72415626483	2.5
2199	A926977202	2010	A926	2	36	NA	4836.33463014212	501	0	0	0	L	1612.11154338071	0
2200	A926977202	2010	A926	2	36	NA	4836.33463014212	501	5	5	5	R	1612.11154338071	5
2205	A926978601	2010	A926	1	38	NA	6947.17246879449	501	0	0	15	L	2315.72415626483	7.5
2206	A926978601	2010	A926	1	38	NA	6947.17246879449	501	5	10	10	R	2315.72415626483	7.5
2207	A926978602	2010	A926	2	33	NA	5927.99112926426	501	0	0	0	L	1975.99704308809	0
2208	A926978602	2010	A926	2	33	NA	5927.99112926426	501	0	10	5	R	1975.99704308809	2.5
2213	A927968301	2010	A927	2	67	NA	2101.71436638654	512	60	70	70	L	700.571455462179	65
2214	A927968301	2010	A927	2	67	NA	2101.71436638654	512	70	75	75	R	700.571455462179	72.5
2215	A927968401	2010	A927	1	66	NA	3690.36455356662	512	45	50	70	L	1230.12151785554	57.5
2216	A927968401	2010	A927	1	66	NA	3690.36455356662	512	40	60	70	R	1230.12151785554	55
2217	A927968402	2010	A927	2	62	NA	4307.93817567093	512	30	35	35	L	1435.97939189031	32.5
2218	A927968402	2010	A927	2	62	NA	4307.93817567093	512	20	35	50	R	1435.97939189031	35
2219	A927968901	2010	A927	2	54	NA	3769.38206818679	512	20	15	15	R	1256.4606893956	17.5
2220	A927968901	2010	A927	2	54	NA	3769.38206818679	512	5	10	5	L	1256.4606893956	5
2221	A927968902	2010	A927	2	27	NA	8178.39857475099	512	-5	-5	-10	L	2726.13285825033	-7.5
2222	A927968902	2010	A927	2	27	NA	8178.39857475099	512	10	-5	5	R	2726.13285825033	7.5
2223	A927968903	2010	A927	2	24	NA	5077.37205160089	512	5	15	15	L	1692.45735053363	10
2224	A927968903	2010	A927	2	24	NA	5077.37205160089	512	15	15	15	R	1692.45735053363	15
2225	A927969101	2010	A927	1	61	NA	3066.19579173764	512	55	65	75	L	1022.06526391255	65
2226	A927969101	2010	A927	1	61	NA	3066.19579173764	512	50	60	65	R	1022.06526391255	57.5
2227	A927969102	2010	A927	2	53	NA	3769.38206818679	512	90	80	80	R	1256.4606893956	85
2228	A927969102	2010	A927	2	53	NA	3769.38206818679	512	95	85	90	L	1256.4606893956	92.5
2229	A927969103	2010	A927	1	26	NA	9049.7617642742	512	0	5	10	L	3016.58725475807	5
2230	A927969103	2010	A927	1	26	NA	9049.7617642742	512	10	10	5	R	3016.58725475807	7.5
2231	A927969104	2010	A927	2	28	NA	8178.39857475099	512	10	-5	0	L	2726.13285825033	5
2232	A927969104	2010	A927	2	28	NA	8178.39857475099	512	85	65	70	R	2726.13285825033	77.5
2233	A927969501	2010	A927	2	41	NA	5538.52565359256	512	10	-5	5	R	1846.17521786419	7.5
2234	A927969501	2010	A927	2	41	NA	5538.52565359256	512	10	0	15	L	1846.17521786419	12.5
2237	A927970202	2010	A927	2	72	NA	2767.89790113012	512	50	50	45	R	922.632633710039	47.5
2238	A927970202	2010	A927	2	72	NA	2767.89790113012	512	30	40	35	L	922.632633710039	32.5
2239	A927971301	2010	A927	2	56	NA	3806.88197100724	512	10	20	15	L	1268.96065700241	12.5
2240	A927971301	2010	A927	2	56	NA	3806.88197100724	512	15	35	20	R	1268.96065700241	17.5
2241	A927971302	2010	A927	1	54	NA	7463.38338702671	512	15	0	-5	R	2487.79446234224	5
2242	A927971302	2010	A927	1	54	NA	7463.38338702671	512	15	15	30	L	2487.79446234224	22.5
2247	A927971401	2010	A927	1	53	NA	7463.38338702671	512	-5	5	20	R	2487.79446234224	7.5
2248	A927971401	2010	A927	1	53	NA	7463.38338702671	512	15	15	25	L	2487.79446234224	20
2251	A927971404	2010	A927	1	14	NA	4705.07150572917	512	-5	-5	0	L	1568.35716857639	-2.5
2252	A927971404	2010	A927	1	14	NA	4705.07150572917	512	0	0	-5	R	1568.35716857639	-2.5
2253	A927971801	2010	A927	1	66	NA	2460.24303571108	512	20	35	40	L	820.081011903693	30
2254	A927971801	2010	A927	1	66	NA	2460.24303571108	512	25	45	45	R	820.081011903693	35
2255	A927971802	2010	A927	1	34	NA	7537.9542270218	512	5	10	10	R	2512.65140900727	7.5
2256	A927971802	2010	A927	1	34	NA	7537.9542270218	512	5	0	0	L	2512.65140900727	2.5
2257	A927971803	2010	A927	2	30	NA	5285.76649318089	512	5	5	5	L	1761.92216439363	5
2258	A927971803	2010	A927	2	30	NA	5285.76649318089	512	5	5	5	R	1761.92216439363	5
2263	A927973401	2010	A927	1	58	NA	4251.70822035526	512	20	50	50	L	1417.23607345175	35
2264	A927973401	2010	A927	1	58	NA	4251.70822035526	512	30	70	70	R	1417.23607345175	50
2265	A927973402	2010	A927	2	53	NA	3769.38206818679	512	20	5	15	R	1256.4606893956	17.5
2266	A927973402	2010	A927	2	53	NA	3769.38206818679	512	15	10	0	L	1256.4606893956	7.5
2267	A927973403	2010	A927	2	28	NA	8178.39857475099	512	5	5	90	R	2726.13285825033	47.5
2268	A927973403	2010	A927	2	28	NA	8178.39857475099	512	105	90	95	L	2726.13285825033	100
2269	A927973404	2010	A927	1	24	NA	8060.08322652961	512	0	0	-5	L	2686.6944088432	-2.5
2270	A927973404	2010	A927	1	24	NA	8060.08322652961	512	10	5	10	R	2686.6944088432	10
2271	A927973501	2010	A927	1	29	NA	9049.7617642742	512	5	5	15	L	3016.58725475807	10
2272	A927973501	2010	A927	1	29	NA	9049.7617642742	512	0	5	10	R	3016.58725475807	5
2273	A927973502	2010	A927	2	63	NA	2871.95878378062	512	15	15	15	L	957.319594593539	15
2274	A927973502	2010	A927	2	63	NA	2871.95878378062	512	20	20	20	R	957.319594593539	20
2275	A927973801	2010	A927	2	61	NA	5743.91756756124	512	15	10	20	L	1914.63918918708	17.5
2276	A927973801	2010	A927	2	61	NA	5743.91756756124	512	90	80	85	R	1914.63918918708	87.5
2277	A927973904	2010	A927	2	73	NA	2767.89790113012	512	45	35	35	L	922.632633710039	40
2278	A927973904	2010	A927	2	73	NA	2767.89790113012	512	50	60	55	R	922.632633710039	52.5
2279	A927974201	2010	A927	1	67	NA	2460.24303571108	512	25	25	35	L	820.081011903693	30
2280	A927974201	2010	A927	1	67	NA	2460.24303571108	512	20	40	55	R	820.081011903693	37.5
2281	A927974202	2010	A927	2	64	NA	2871.95878378062	512	25	30	30	L	957.319594593539	27.5
2282	A927974202	2010	A927	2	64	NA	2871.95878378062	512	20	25	35	R	957.319594593539	27.5
2285	A927975501	2010	A927	1	28	NA	9049.7617642742	512	10	5	5	L	3016.58725475807	7.5
2286	A927975501	2010	A927	1	28	NA	9049.7617642742	512	10	5	5	R	3016.58725475807	7.5
2287	A927975502	2010	A927	2	28	NA	8178.39857475099	512	5	0	-5	R	2726.13285825033	0
2288	A927975502	2010	A927	2	28	NA	8178.39857475099	512	5	0	0	L	2726.13285825033	2.5
2289	A928968301	2010	A928	1	72	NA	3496.63996937328	512	25	45	55	R	1165.54665645776	40
2290	A928968301	2010	A928	1	72	NA	3496.63996937328	512	65	85	85	L	1165.54665645776	75
2291	A928968302	2010	A928	2	64	NA	4569.0253378328	512	25	20	25	L	1523.00844594427	25
2292	A928968302	2010	A928	2	64	NA	4569.0253378328	512	20	25	25	R	1523.00844594427	22.5
2295	A928969101	2010	A928	1	52	NA	11873.5644793607	512	10	45	-10	R	3957.85482645356	0
2296	A928969101	2010	A928	1	52	NA	11873.5644793607	512	20	50	55	L	3957.85482645356	37.5
2297	A928969104	2010	A928	1	18	NA	8589.2598891972	512	0	5	5	L	2863.0866297324	2.5
2298	A928969104	2010	A928	1	18	NA	8589.2598891972	512	10	20	15	R	2863.0866297324	12.5
2299	A928971401	2010	A928	1	29	NA	14397.3482613453	512	0	0	0	R	4799.11608711511	0
2300	A928971401	2010	A928	1	29	NA	14397.3482613453	512	5	-5	0	L	4799.11608711511	2.5
2301	A928971402	2010	A928	2	30	NA	8409.17396642415	512	0	-5	0	L	2803.05798880805	0
2302	A928971402	2010	A928	2	30	NA	8409.17396642415	512	0	0	0	R	2803.05798880805	0
2305	A928971602	2010	A928	2	63	NA	15761.3468772499	512	25	45	45	R	5253.78229241664	35
2306	A928971602	2010	A928	2	63	NA	15761.3468772499	512	40	50	45	L	5253.78229241664	42.5
2307	A928971901	2010	A928	2	62	NA	4569.0253378328	512	10	15	30	R	1523.00844594427	20
2308	A928971901	2010	A928	2	62	NA	4569.0253378328	512	15	10	10	L	1523.00844594427	12.5
2309	A928971902	2010	A928	1	37	NA	9854.93746379744	512	0	-5	5	L	3284.97915459915	2.5
2310	A928971902	2010	A928	1	37	NA	9854.93746379744	512	10	10	15	R	3284.97915459915	12.5
2311	A928972901	2010	A928	1	26	NA	14397.3482613453	512	0	0	20	L	4799.11608711511	10
2312	A928972901	2010	A928	1	26	NA	14397.3482613453	512	5	0	5	R	4799.11608711511	5
2313	A928973301	2010	A928	1	34	NA	11992.1999066256	512	20	30	50	L	3997.3999688752	35
2314	A928973301	2010	A928	1	34	NA	11992.1999066256	512	10	20	20	R	3997.3999688752	15
2315	A928973302	2010	A928	2	34	NA	8409.17396642415	512	5	-5	0	L	2803.05798880805	2.5
2316	A928973302	2010	A928	2	34	NA	8409.17396642415	512	0	-5	0	R	2803.05798880805	0
2317	A928973802	2010	A928	2	50	NA	11993.4883987762	512	15	20	15	R	3997.82946625872	15
2318	A928973802	2010	A928	2	50	NA	11993.4883987762	512	10	15	15	L	3997.82946625872	12.5
2319	A928973804	2010	A928	2	20	NA	15654.9725680712	512	5	0	0	R	5218.32418935708	2.5
2320	A928973804	2010	A928	2	20	NA	15654.9725680712	512	15	0	5	L	5218.32418935708	10
2321	A928973805	2010	A928	1	13	NA	7485.34103184186	512	5	5	10	L	2495.11367728062	7.5
2322	A928973805	2010	A928	1	13	NA	7485.34103184186	512	5	5	10	R	2495.11367728062	7.5
2323	A928974402	2010	A928	2	67	NA	3343.63649197858	512	25	25	35	R	1114.54549732619	30
2324	A928974402	2010	A928	2	67	NA	3343.63649197858	512	20	35	45	L	1114.54549732619	32.5
2327	A928975901	2010	A928	1	48	NA	15145.4859527433	512	30	45	60	R	5048.4953175811	45
2328	A928975901	2010	A928	1	48	NA	15145.4859527433	512	10	25	40	L	5048.4953175811	25
2329	A928975902	2010	A928	2	44	NA	8811.29081253363	512	20	10	15	L	2937.09693751121	17.5
2330	A928975902	2010	A928	2	44	NA	8811.29081253363	512	25	35	30	R	2937.09693751121	27.5
2331	A928975903	2010	A928	1	19	NA	8589.2598891972	512	5	5	5	L	2863.0866297324	5
2332	A928975903	2010	A928	1	19	NA	8589.2598891972	512	10	10	15	R	2863.0866297324	12.5
2333	A928976601	2010	A928	1	63	NA	4878.03875958261	512	25	35	30	R	1626.01291986087	27.5
2334	A928976601	2010	A928	1	63	NA	4878.03875958261	512	30	50	70	L	1626.01291986087	50
2335	A928977201	2010	A928	1	33	NA	11992.1999066256	512	5	20	10	R	3997.3999688752	7.5
2336	A928977201	2010	A928	1	33	NA	11992.1999066256	512	-5	10	5	L	3997.3999688752	0
2337	A928977202	2010	A928	2	31	NA	8409.17396642415	512	10	5	15	L	2803.05798880805	12.5
2338	A928977202	2010	A928	2	31	NA	8409.17396642415	512	25	20	30	R	2803.05798880805	27.5
2343	A928978201	2010	A928	2	58	NA	6056.40313569333	512	5	5	15	L	2018.80104523111	10
2344	A928978201	2010	A928	2	58	NA	6056.40313569333	512	0	15	15	R	2018.80104523111	7.5
2345	A928978601	2010	A928	1	74	NA	3496.63996937328	512	40	55	70	L	1165.54665645776	55
2346	A928978601	2010	A928	1	74	NA	3496.63996937328	512	60	70	75	R	1165.54665645776	67.5
2347	A928978602	2010	A928	2	69	NA	3343.63649197858	512	5	5	15	L	1114.54549732619	10
2348	A928978602	2010	A928	2	69	NA	3343.63649197858	512	5	5	10	R	1114.54549732619	7.5
2349	A929968701	2010	A929	1	66	NA	3535.00090344967	512	80	110	105	R	1178.33363448322	92.5
2350	A929968701	2010	A929	1	66	NA	3535.00090344967	512	80	95	105	L	1178.33363448322	92.5
2351	A929968702	2010	A929	2	65	NA	3019.8488832719	512	30	25	25	R	1006.61629442397	27.5
2352	A929968702	2010	A929	2	65	NA	3019.8488832719	512	80	80	75	L	1006.61629442397	77.5
2355	A929968905	2010	A929	1	18	NA	7757.50203311588	512	50	60	55	R	2585.83401103863	52.5
2356	A929968905	2010	A929	1	18	NA	7757.50203311588	512	55	60	55	L	2585.83401103863	55
2357	A929969501	2010	A929	1	75	NA	3541.73847277032	512	30	35	45	R	1180.57949092344	37.5
2358	A929969501	2010	A929	1	75	NA	3541.73847277032	512	25	15	20	L	1180.57949092344	22.5
2359	A929969502	2010	A929	2	71	NA	3977.05488406084	512	35	25	45	L	1325.68496135361	40
2360	A929969502	2010	A929	2	71	NA	3977.05488406084	512	35	40	20	R	1325.68496135361	27.5
2361	A929969503	2010	A929	1	37	NA	8900.61523319256	512	5	0	-5	L	2966.87174439752	0
2362	A929969503	2010	A929	1	37	NA	8900.61523319256	512	0	5	0	R	2966.87174439752	0
2363	A929970201	2010	A929	1	43	NA	8563.72902288245	512	5	25	40	R	2854.57634096082	22.5
2364	A929970201	2010	A929	1	43	NA	8563.72902288245	512	15	40	45	L	2854.57634096082	30
2365	A929970202	2010	A929	2	43	NA	7958.03215578258	512	10	5	10	L	2652.67738526086	10
2366	A929970202	2010	A929	2	43	NA	7958.03215578258	512	-5	0	15	R	2652.67738526086	5
2367	A929970203	2010	A929	2	66	NA	3019.8488832719	512	25	50	55	R	1006.61629442397	40
2368	A929970203	2010	A929	2	66	NA	3019.8488832719	512	40	75	70	L	1006.61629442397	55
2373	A929970401	2010	A929	2	61	NA	4126.5747928031	512	45	30	40	R	1375.52493093437	42.5
2374	A929970401	2010	A929	2	61	NA	4126.5747928031	512	70	50	45	L	1375.52493093437	57.5
2375	A929970402	2010	A929	2	28	NA	11751.1343110703	512	5	0	10	L	3917.04477035677	7.5
2376	A929970402	2010	A929	2	28	NA	11751.1343110703	512	10	0	10	R	3917.04477035677	10
2377	A929971201	2010	A929	1	70	NA	3158.03596833798	512	60	55	55	R	1052.67865611266	57.5
2378	A929971201	2010	A929	1	70	NA	3158.03596833798	512	110	110	110	L	1052.67865611266	110
2379	A929971202	2010	A929	2	65	NA	3019.8488832719	512	15	30	20	L	1006.61629442397	17.5
2380	A929971202	2010	A929	2	65	NA	3019.8488832719	512	10	20	15	R	1006.61629442397	12.5
2381	A929971401	2010	A929	1	44	NA	8563.72902288245	512	5	5	40	L	2854.57634096082	22.5
2382	A929971401	2010	A929	1	44	NA	8563.72902288245	512	10	10	50	R	2854.57634096082	30
2383	A929971402	2010	A929	2	40	NA	7958.03215578258	512	10	0	5	L	2652.67738526086	7.5
2384	A929971402	2010	A929	2	40	NA	7958.03215578258	512	10	5	15	R	2652.67738526086	12.5
2387	A929972001	2010	A929	1	47	NA	13678.8430652452	512	10	5	15	L	4559.61435508174	12.5
2388	A929972001	2010	A929	1	47	NA	13678.8430652452	512	10	10	15	R	4559.61435508174	12.5
2389	A929972002	2010	A929	2	44	NA	7958.03215578258	512	15	10	10	L	2652.67738526086	12.5
2390	A929972002	2010	A929	2	44	NA	7958.03215578258	512	45	20	40	R	2652.67738526086	42.5
2391	A929972003	2010	A929	1	22	NA	11581.1328694308	512	10	5	0	L	3860.37762314359	5
2392	A929972003	2010	A929	1	22	NA	11581.1328694308	512	5	15	0	R	3860.37762314359	2.5
2393	A929972004	2010	A929	2	17	NA	12811.1114628624	512	0	0	5	L	4270.37048762078	2.5
2394	A929972004	2010	A929	2	17	NA	12811.1114628624	512	0	10	0	R	4270.37048762078	0
2395	A929972502	2010	A929	2	47	NA	8215.55929647273	512	-5	10	15	L	2738.51976549091	5
2396	A929972502	2010	A929	2	47	NA	8215.55929647273	512	15	20	30	R	2738.51976549091	22.5
2397	A929972503	2010	A929	2	21	NA	7295.4234720033	512	5	0	10	L	2431.8078240011	7.5
2398	A929972503	2010	A929	2	21	NA	7295.4234720033	512	0	5	10	R	2431.8078240011	5
2399	A929972504	2010	A929	2	19	NA	12811.1114628624	512	5	10	20	R	4270.37048762078	12.5
2400	A929972504	2010	A929	2	19	NA	12811.1114628624	512	15	20	30	L	4270.37048762078	22.5
2401	A929972505	2010	A929	1	12	NA	6760.48332710378	512	-5	0	-5	R	2253.49444236793	-5
2402	A929972505	2010	A929	1	12	NA	6760.48332710378	512	-5	0	15	L	2253.49444236793	5
2403	A929972901	2010	A929	1	78	NA	7083.47694554065	512	25	35	45	L	2361.15898184688	35
2404	A929972901	2010	A929	1	78	NA	7083.47694554065	512	30	25	35	R	2361.15898184688	32.5
2405	A929972902	2010	A929	2	78	NA	8805.33969081771	512	110	110	110	L	2935.11323027257	110
2406	A929972902	2010	A929	2	78	NA	8805.33969081771	512	110	110	110	R	2935.11323027257	110
2407	A929973501	2010	A929	1	47	NA	13678.8430652452	512	5	0	35	L	4559.61435508174	20
2408	A929973501	2010	A929	1	47	NA	13678.8430652452	512	15	5	15	R	4559.61435508174	15
2409	A929973502	2010	A929	2	41	NA	7958.03215578258	512	15	0	-10	L	2652.67738526086	2.5
2410	A929973502	2010	A929	2	41	NA	7958.03215578258	512	5	0	-5	R	2652.67738526086	0
2415	A929973701	2010	A929	2	76	NA	4402.66984540885	512	35	30	35	R	1467.55661513628	35
2416	A929973701	2010	A929	2	76	NA	4402.66984540885	512	40	45	45	L	1467.55661513628	42.5
2417	A929974201	2010	A929	1	62	NA	6608.49643914145	512	20	10	20	R	2202.83214638048	20
2418	A929974201	2010	A929	1	62	NA	6608.49643914145	512	60	55	70	L	2202.83214638048	65
2419	A929974202	2010	A929	2	58	NA	8204.87915919289	512	30	15	15	R	2734.95971973096	22.5
2420	A929974202	2010	A929	2	58	NA	8204.87915919289	512	45	20	20	L	2734.95971973096	32.5
2421	A929974902	2010	A929	2	44	NA	7958.03215578258	512	5	0	5	L	2652.67738526086	5
2422	A929974902	2010	A929	2	44	NA	7958.03215578258	512	5	0	5	R	2652.67738526086	5
2429	A929976102	2010	A929	2	53	NA	10832.075386923	512	25	30	20	R	3610.69179564099	22.5
2430	A929976102	2010	A929	2	53	NA	10832.075386923	512	20	35	20	L	3610.69179564099	20
2431	A929977501	2010	A929	1	68	NA	3535.00090344967	512	0	10	15	L	1178.33363448322	7.5
2432	A929977501	2010	A929	1	68	NA	3535.00090344967	512	5	0	5	R	1178.33363448322	5
2433	A929977502	2010	A929	2	68	NA	3019.8488832719	512	20	5	25	R	1006.61629442397	22.5
2434	A929977502	2010	A929	2	68	NA	3019.8488832719	512	75	65	75	L	1006.61629442397	75
2435	A929978801	2010	A929	1	54	NA	10723.7645358501	512	0	5	30	L	3574.58817861671	15
2436	A929978801	2010	A929	1	54	NA	10723.7645358501	512	15	10	20	R	3574.58817861671	17.5
2437	A929978802	2010	A929	2	52	NA	5416.03769346149	512	10	5	5	L	1805.3458978205	7.5
2438	A929978802	2010	A929	2	52	NA	5416.03769346149	512	25	15	5	R	1805.3458978205	15
2439	A929979201	2010	A929	2	70	NA	5302.73984541445	512	20	25	35	R	1767.57994847148	27.5
2440	A929979201	2010	A929	2	70	NA	5302.73984541445	512	20	40	40	L	1767.57994847148	30
2441	A929979203	2010	A929	1	39	NA	11867.4869775901	512	15	15	15	L	3955.82899253003	15
2442	A929979203	2010	A929	1	39	NA	11867.4869775901	512	10	15	30	R	3955.82899253003	20
2443	A929979204	2010	A929	2	33	NA	10126.4734459688	512	15	5	15	R	3375.49114865627	15
2444	A929979204	2010	A929	2	33	NA	10126.4734459688	512	10	5	10	L	3375.49114865627	10
2447	A930970301	2010	A930	1	75	NA	4615.87227188919	512	50	55	60	R	1538.62409062973	55
2448	A930970301	2010	A930	1	75	NA	4615.87227188919	512	55	60	55	L	1538.62409062973	55
2449	A930970302	2010	A930	2	71	NA	5183.21087348913	512	30	35	40	L	1727.73695782971	35
2450	A930970302	2010	A930	2	71	NA	5183.21087348913	512	15	35	25	R	1727.73695782971	20
2451	A930971201	2010	A930	1	33	NA	9410.46423651449	512	5	-5	10	L	3136.8214121715	7.5
2452	A930971201	2010	A930	1	33	NA	9410.46423651449	512	0	0	15	R	3136.8214121715	7.5
2453	A930971202	2010	A930	2	30	NA	6598.80851602066	512	5	5	-5	L	2199.60283867355	0
2454	A930971202	2010	A930	2	30	NA	6598.80851602066	512	15	5	5	R	2199.60283867355	10
2459	A930971302	2010	A930	1	39	NA	10311.0952428242	512	10	25	50	R	3437.03174760805	30
2460	A930971302	2010	A930	1	39	NA	10311.0952428242	512	10	55	45	L	3437.03174760805	27.5
2463	A930972001	2010	A930	2	74	NA	3455.47391565942	512	15	35	30	L	1151.82463855314	22.5
2464	A930972001	2010	A930	2	74	NA	3455.47391565942	512	100	105	100	R	1151.82463855314	100
2465	A930972002	2010	A930	1	34	NA	9410.46423651449	512	10	20	15	L	3136.8214121715	12.5
2466	A930972002	2010	A930	1	34	NA	9410.46423651449	512	80	85	80	R	3136.8214121715	80
2469	A930973401	2010	A930	1	64	NA	3827.87225436609	512	20	40	80	L	1275.95741812203	50
2470	A930973401	2010	A930	1	64	NA	3827.87225436609	512	15	20	35	R	1275.95741812203	25
2471	A930973501	2010	A930	1	51	NA	9317.36918688617	512	5	5	45	L	3105.78972896206	25
2472	A930973501	2010	A930	1	51	NA	9317.36918688617	512	5	15	10	R	3105.78972896206	7.5
2473	A930973502	2010	A930	2	53	NA	4705.73766808949	512	5	5	25	L	1568.5792226965	15
2474	A930973502	2010	A930	2	53	NA	4705.73766808949	512	75	80	95	R	1568.5792226965	85
2475	A930973503	2010	A930	1	23	NA	10062.2957718005	512	0	5	5	R	3354.09859060017	2.5
2476	A930973503	2010	A930	1	23	NA	10062.2957718005	512	0	0	-5	L	3354.09859060017	-2.5
2477	A930973504	2010	A930	2	20	NA	6338.64662321599	512	5	5	0	L	2112.88220773866	2.5
2478	A930973504	2010	A930	2	20	NA	6338.64662321599	512	40	35	5	R	2112.88220773866	22.5
2479	A930976202	2010	A930	1	19	NA	15994.9657569052	512	10	10	10	L	5331.65525230173	10
2480	A930976202	2010	A930	1	19	NA	15994.9657569052	512	10	20	5	R	5331.65525230173	7.5
2481	A930976801	2010	A930	1	62	NA	3827.87225436609	512	70	70	70	L	1275.95741812203	70
2482	A930976801	2010	A930	1	62	NA	3827.87225436609	512	80	80	80	R	1275.95741812203	80
2483	A930976802	2010	A930	2	56	NA	4752.55295559807	512	15	20	45	L	1584.18431853269	30
2484	A930976802	2010	A930	2	56	NA	4752.55295559807	512	110	10	20	R	1584.18431853269	65
2485	A930976803	2010	A930	1	32	NA	9410.46423651449	512	5	45	60	L	3136.8214121715	32.5
2486	A930976803	2010	A930	1	32	NA	9410.46423651449	512	80	110	110	R	3136.8214121715	95
2487	A930976804	2010	A930	2	35	NA	5383.61907900973	512	0	-5	-5	L	1794.53969300324	-2.5
2488	A930976804	2010	A930	2	35	NA	5383.61907900973	512	0	5	5	R	1794.53969300324	2.5
2493	A930977401	2010	A930	1	72	NA	2743.86731675267	512	70	105	105	R	914.622438917558	87.5
2494	A930977401	2010	A930	1	72	NA	2743.86731675267	512	75	80	75	L	914.622438917558	75
2495	A930977901	2010	A930	2	66	NA	2623.8031280887	512	25	25	30	R	874.601042696233	27.5
2496	A930977901	2010	A930	2	66	NA	2623.8031280887	512	20	30	30	L	874.601042696233	25
2497	A930979201	2010	A930	1	62	NA	4784.84031795761	512	25	15	40	R	1594.94677265254	32.5
2498	A930979201	2010	A930	1	62	NA	4784.84031795761	512	30	30	30	L	1594.94677265254	30
2499	A930979202	2010	A930	2	60	NA	4481.73082005254	512	50	40	35	R	1493.91027335085	42.5
2500	A930979202	2010	A930	2	60	NA	4481.73082005254	512	40	40	45	L	1493.91027335085	42.5
2507	A931965002	2010	A931	2	38	NA	3556.12840451627	501	0	5	0	L	1185.37613483876	0
2508	A931965002	2010	A931	2	38	NA	3556.12840451627	501	-5	-5	0	R	1185.37613483876	-2.5
2513	A931966401	2010	A931	1	50	NA	12309.1031273131	501	5	5	20	L	4103.03437577103	12.5
2514	A931966401	2010	A931	1	50	NA	12309.1031273131	501	10	10	30	R	4103.03437577103	20
2515	A931967202	2010	A931	2	42	NA	9134.5010577702	501	20	50	55	R	3044.8336859234	37.5
2516	A931967202	2010	A931	2	42	NA	9134.5010577702	501	5	40	55	L	3044.8336859234	30
2521	A931967502	2010	A931	2	36	NA	7112.25680903253	501	5	0	5	L	2370.75226967751	5
2522	A931967502	2010	A931	2	36	NA	7112.25680903253	501	20	15	10	R	2370.75226967751	15
2527	A931967702	2010	A931	2	51	NA	6216.71301037639	501	0	10	15	R	2072.23767012546	7.5
2528	A931967702	2010	A931	2	51	NA	6216.71301037639	501	5	5	10	L	2072.23767012546	7.5
2529	A931967703	2010	A931	1	23	NA	13293.2197778472	501	-5	0	-5	L	4431.07325928239	-5
2530	A931967703	2010	A931	1	23	NA	13293.2197778472	501	0	0	-10	R	4431.07325928239	-5
2531	A931968102	2010	A931	2	37	NA	3556.12840451627	501	5	0	5	L	1185.37613483876	5
2532	A931968102	2010	A931	2	37	NA	3556.12840451627	501	5	5	10	R	1185.37613483876	7.5
2537	A931969301	2010	A931	1	55	NA	4674.79803173173	501	20	30	40	L	1558.26601057724	30
2538	A931969301	2010	A931	1	55	NA	4674.79803173173	501	20	30	45	R	1558.26601057724	32.5
2539	A931969302	2010	A931	2	52	NA	4144.47534025093	501	15	25	20	R	1381.49178008364	17.5
2540	A931969302	2010	A931	2	52	NA	4144.47534025093	501	5	20	25	L	1381.49178008364	15
2543	A931970401	2010	A931	1	63	NA	3792.72893926074	501	10	10	15	L	1264.24297975358	12.5
[truncated: 34,945 more rows]
